# Supplementary material for: Massive and parallel expression profiling using microarrayed single-cell sequencing
Source: Nat Commun. 2016 Oct 14;7:13182. doi: 10.1038/ncomms13182 (PMC5067491; doi:10.1038/ncomms13182)
Supplement: Supplementary Data 1 — Differentially expressed genes between the CLL subsets, marking inter-tumor heterogeneity [file ncomms13182-s2.xlsx]

## Sheet: Subset#1vsSubset#4
	Gene	Count in Subset#1	Count in Subset#4	log2(Fold_change)	log2(Fold_change) normalized	p-value	q-value(Benjamini et al. 1995)	q-value(Storey et al. 2003)	Signature(p-value < 0.001)
1	ACTB	339	20	4.08321336824898	2.30691654021094	0	0	0	TRUE
2	AHDC1	94	103	-0.131911675505581	-1.90820850354362	0	0	0	TRUE
3	H3F3B	357	12	4.89481776330794	3.11852093526991	0	0	0	TRUE
4	JUN	321	10	5.00450139223494	3.2282045641969	0	0	0	TRUE
5	KLF6	398	19	4.38869710710006	2.61240027906203	0	0	0	TRUE
6	ROCK2	49	1	5.61470984411521	3.83841301607717	1.91459248803927e-05	0.000415003908065565	0.000109370609901493	TRUE
7	C4orf26	21	23	-0.131244533278252	-1.90754136131629	1.91601751362569e-05	0.000414092482425705	0.000109370609901493	TRUE
8	POU2AF1	21	23	-0.131244533278252	-1.90754136131629	1.91601751362569e-05	0.000414092482425705	0.000109370609901493	TRUE
9	ACTR2	74	4	4.20945336562895	2.43315653759091	1.93429746929707e-05	0.000416818437085051	0.00011019841860156	TRUE
10	RPS17	81	5	4.01792190799726	2.24162507995922	1.97256731274686e-05	0.000421770061270081	0.000111507528530851	TRUE
11	EGR1	58	2	4.85798099512757	3.08168416708953	2.06954101252821e-05	0.000439946936247085	0.000116313129001867	TRUE
12	KPNA4	87	6	3.85798099512757	2.08168416708953	2.30118478352637e-05	0.000478585706251582	0.000125617651577066	TRUE
13	TMSB10	87	6	3.85798099512757	2.08168416708953	2.30118478352637e-05	0.000478585706251582	0.000125617651577066	TRUE
14	ARHGAP5	73	4	4.18982455888002	2.41352773084198	2.39443692932051e-05	0.000475568364377915	0.000125617651577066	TRUE
15	PTGDS	73	4	4.18982455888002	2.41352773084198	2.39443692932051e-05	0.000475568364377915	0.000125617651577066	TRUE
16	RPL24	80	5	4	2.22370317196196	2.42327855415336e-05	0.000480000579676374	0.000126902507427653	TRUE
17	SNORD26	86	6	3.84130225398094	2.0650054259429	2.80724214999362e-05	0.000551599334655023	0.000145702035857139	TRUE
18	STMN1	86	6	3.84130225398094	2.0650054259429	2.80724214999362e-05	0.000551599334655023	0.000145702035857139	TRUE
19	CDR1	47	1	5.55458885167764	3.7782920236396	3.14128986608209e-05	0.000583957052948335	0.000154166370918897	TRUE
20	FAM155A	47	1	5.55458885167764	3.7782920236396	3.14128986608209e-05	0.000583957052948335	0.000154166370918897	TRUE
21	TMEM192	22	23	-0.0641303374197157	-1.84042716545775	3.14473862836895e-05	0.000583124391374699	0.000154166370918897	TRUE
22	RPS15	56	2	4.8073549220576	3.03105809401957	3.29842025560412e-05	0.000599529994729493	0.000158503682767542	TRUE
23	MAP7D3	19	21	-0.144389909335175	-1.92068673737321	4.04270963531017e-05	0.000720568908019016	0.000190503939107055	TRUE
24	MORC3	63	3	4.39231742277876	2.61602059474072	4.17543027046996e-05	0.000740635404728216	0.000195809117591221	TRUE
25	CLN8	21	22	-0.0671141958585366	-1.84341102389657	4.5790691221792e-05	0.000808981098879154	0.000213707243009116	TRUE
26	KCNJ11	21	22	-0.0671141958585366	-1.84341102389657	4.5790691221792e-05	0.000808981098879154	0.000213707243009116	TRUE
27	MEF2C	83	6	3.79007693062577	2.01378010258773	5.07771276235802e-05	0.00089065826561361	0.00023547214722894	TRUE
28	YPEL5	45	1	5.49185309632967	3.71555626829164	5.1506566532078e-05	0.000890708383304728	0.000235485397339333	TRUE
29	NDUFA4	76	5	3.92599941855622	2.14970259051819	5.48720099450284e-05	0.000941528593660184	0.000248921239701141	TRUE
30	AP4E1	18	20	-0.15200309344505	-1.92829992148309	5.87642334280991e-05	0.00100130623538566	0.000264520983605558	TRUE
31	BCAP29	18	20	-0.15200309344505	-1.92829992148309	5.87642334280991e-05	0.00100130623538566	0.000264520983605558	TRUE
32	ERH	44	1	5.4594316186373	3.68313479059926	6.59370112252589e-05	0.00110224703764891	0.000290714924481009	TRUE
33	LPHN1	44	1	5.4594316186373	3.68313479059926	6.59370112252589e-05	0.00110224703764891	0.000290714924481009	TRUE
34	RAB2A	44	1	5.4594316186373	3.68313479059926	6.59370112252589e-05	0.00110224703764891	0.000290714924481009	TRUE
35	SNORA40	53	2	4.7279204545632	2.95162362652516	6.6179227829255e-05	0.00110129022720991	0.000290714924481009	TRUE
36	RPL18	68	4	4.08746284125034	2.3111660132123	6.90274819830083e-05	0.00111997089517431	0.00029609779833899	TRUE
37	ADAM28	43	1	5.4262647547021	3.64996792666406	8.43952960880578e-05	0.00133976014638783	0.00035420565959084	TRUE
38	PLEKHA1	17	19	-0.160464672193246	-1.93676150023128	8.54604534566983e-05	0.00135472009049964	0.000358160768186847	TRUE
39	CREB1	19	20	-0.0740005814437774	-1.85029740948181	9.73003118389659e-05	0.00149099213961015	0.000394188359520357	TRUE
40	DDX6	66	4	4.04439411935845	2.26809729132042	0.000104992882945187	0.00157818321189953	0.00041637948390715	TRUE
41	ATP5O	51	2	4.6724253419715	2.89612851393346	0.000105061858083011	0.00157599929331048	0.00041637948390715	TRUE
42	SNORA19	51	2	4.6724253419715	2.89612851393346	0.000105061858083011	0.00157599929331048	0.00041637948390715	TRUE
43	NBEA	42	1	5.39231742277876	3.61602059474072	0.000108000654391538	0.00161241031109856	0.000421501505096435	TRUE
44	NDUFA1	16	18	-0.169925001442312	-1.94622182948035	0.00012434662520866	0.00168540087951738	0.000445586123616206	TRUE
45	RBMX	41	1	5.35755200461808	3.58125517658005	0.000138181636244128	0.00186376282723895	0.000492741438326052	TRUE
46	CD52	49	2	4.61470984411521	2.83841301607717	0.000166494539583506	0.00218422622499979	0.000576779694796158	TRUE
47	ENO1	49	2	4.61470984411521	2.83841301607717	0.000166494539583506	0.00218422622499979	0.000576779694796158	TRUE
48	SRSF11	49	2	4.61470984411521	2.83841301607717	0.000166494539583506	0.00218422622499979	0.000576779694796158	TRUE
49	FAM49A	15	17	-0.18057224564182	-1.95686907367986	0.00018101821474481	0.00234547734971168	0.000619544716965257	TRUE
50	FOXG1	15	17	-0.18057224564182	-1.95686907367986	0.00018101821474481	0.00234547734971168	0.000619544716965257	TRUE
51	CLK1	63	4	3.97727992349992	2.20098309546188	0.000196007772620632	0.00251313626417598	0.000663545232583716	TRUE
52	RGS4	63	4	3.97727992349992	2.20098309546188	0.000196007772620632	0.00251313626417598	0.000663545232583716	TRUE
53	ZNF865	17	18	-0.0824621601919731	-1.85875898823001	0.000207442508419531	0.00260081044930987	0.000687602018280873	TRUE
54	SBDS	48	2	4.58496250072116	2.80866567268312	0.000209445874997827	0.0026214592613171	0.000692668257419984	TRUE
55	SNRNP70	48	2	4.58496250072116	2.80866567268312	0.000209445874997827	0.0026214592613171	0.000692668257419984	TRUE
56	EEF1B2	69	5	3.78659636189081	2.01029953385277	0.000223752055362958	0.00277065816702527	0.000732506341674567	TRUE
57	AMMECR1	14	16	-0.192645077942396	-1.96894190598043	0.000263650773086987	0.00311607817832751	0.000823387429629441	TRUE
58	SBSPON	14	16	-0.192645077942396	-1.96894190598043	0.000263650773086987	0.00311607817832751	0.000823387429629441	TRUE
59	ARGLU1	38	1	5.24792751344359	3.47163068540555	0.000289054631900099	0.00335522330747374	0.000885655949180757	TRUE
60	ARHGEF9	38	1	5.24792751344359	3.47163068540555	0.000289054631900099	0.00335522330747374	0.000885655949180757	TRUE
61	HN1	38	1	5.24792751344359	3.47163068540555	0.000289054631900099	0.00335522330747374	0.000885655949180757	TRUE
62	RHOA	38	1	5.24792751344359	3.47163068540555	0.000289054631900099	0.00335522330747374	0.000885655949180757	TRUE
63	SNORA15	54	3	4.16992500144231	2.39362817340427	0.000298255586020701	0.0034529421621893	0.000912888519176203	TRUE
64	SLC17A7	46	2	4.52356195605701	2.74726512801898	0.000330952571089282	0.00380552341514127	0.00100557990471273	TRUE
65	UGT8	46	2	4.52356195605701	2.74726512801898	0.000330952571089282	0.00380552341514127	0.00100557990471273	TRUE
66	PDE4B	37	1	5.20945336562895	3.43315653759091	0.000369512196755406	0.00404447228849444	0.00106927719749349	TRUE
67	DDX1	13	15	-0.206450877467427	-1.98274770550546	0.000384191221584729	0.00416997712517886	0.00109933316355302	TRUE
68	DDX3Y	13	15	-0.206450877467427	-1.98274770550546	0.000384191221584729	0.00416997712517886	0.00109933316355302	TRUE
69	FAM210B	13	15	-0.206450877467427	-1.98274770550546	0.000384191221584729	0.00416997712517886	0.00109933316355302	TRUE
70	SLC13A1	13	15	-0.206450877467427	-1.98274770550546	0.000384191221584729	0.00416997712517886	0.00109933316355302	TRUE
71	HCAR1	15	16	-0.0931094043914813	-1.86940623242952	0.000444007154117299	0.00471485171451025	0.00122786401948972	TRUE
72	LIMD1	15	16	-0.0931094043914813	-1.86940623242952	0.000444007154117299	0.00471485171451025	0.00122786401948972	TRUE
73	POFUT1	15	16	-0.0931094043914813	-1.86940623242952	0.000444007154117299	0.00471485171451025	0.00122786401948972	TRUE
74	CRABP2	36	1	5.16992500144231	3.39362817340427	0.000472251034641658	0.0047955321354822	0.00126725914399046	TRUE
75	FBXL17	36	1	5.16992500144231	3.39362817340427	0.000472251034641658	0.0047955321354822	0.00126725914399046	TRUE
76	DCLK1	12	14	-0.222392421336448	-1.99868924937449	0.000560094422317525	0.00559992909961872	0.00142086827182231	TRUE
77	GAL3ST4	12	14	-0.222392421336448	-1.99868924937449	0.000560094422317525	0.00559992909961872	0.00142086827182231	TRUE
78	FBXO6	14	15	-0.0995356735509145	-1.87583250158895	0.000650696264102524	0.00600261863030363	0.00158697174039053	TRUE
79	PRRC2B	50	3	4.05889368905357	2.28259686101553	0.000703062192904724	0.00648027165774254	0.00171325360218177	TRUE
80	GRIN2A	34	1	5.08746284125034	3.3111660132123	0.000770773327288921	0.00705721337757565	0.00184836292267772	TRUE
81	HBB	34	1	5.08746284125034	3.3111660132123	0.000770773327288921	0.00705721337757565	0.00184836292267772	TRUE
82	NUDT4	34	1	5.08746284125034	3.3111660132123	0.000770773327288921	0.00705721337757565	0.00184836292267772	TRUE
83	ISPD	13	14	-0.106915203916512	-1.88321203195455	0.000954831941413881	0.00822377893022587	0.00217250594311193	TRUE
84	LOC100129361	13	14	-0.106915203916512	-1.88321203195455	0.000954831941413881	0.00822377893022587	0.00217250594311193	TRUE
85	STX3	13	14	-0.106915203916512	-1.88321203195455	0.000954831941413881	0.00822377893022587	0.00217250594311193	TRUE
86	FAM204A	33	1	5.04439411935845	3.26809729132042	0.000984294640732353	0.00845443578917871	0.00223257579271967	TRUE
87	PIP4K2B	33	1	5.04439411935845	3.26809729132042	0.000984294640732353	0.00845443578917871	0.00223257579271967	TRUE
88	SMAP1	33	1	5.04439411935845	3.26809729132042	0.000984294640732353	0.00845443578917871	0.00223257579271967	TRUE
89	WASF2	33	1	5.04439411935845	3.26809729132042	0.000984294640732353	0.00845443578917871	0.00223257579271967	TRUE
90	ETV6	48	3	4	2.22370317196196	0.00107465873067469	0.00894846020795011	0.00236452102971944	FALSE
91	NEAT1	32	1	5	3.22370317196196	0.00125659817209611	0.0102468940374992	0.00270907286733038	FALSE
92	CIRBP	40	2	4.32192809488736	2.54563126684933	0.00128825427109214	0.010481791572979	0.00276731084552654	FALSE
93	GABARAP	40	2	4.32192809488736	2.54563126684933	0.00128825427109214	0.010481791572979	0.00276731084552654	FALSE
94	HECTD1	40	2	4.32192809488736	2.54563126684933	0.00128825427109214	0.010481791572979	0.00276731084552654	FALSE
95	ACOT7	12	13	-0.115477217419936	-1.89177404545797	0.00140311605497989	0.0107916203796397	0.00284812394776439	FALSE
96	EIF3L	12	13	-0.115477217419936	-1.89177404545797	0.00140311605497989	0.0107916203796397	0.00284812394776439	FALSE
97	LOC389641	12	13	-0.115477217419936	-1.89177404545797	0.00140311605497989	0.0107916203796397	0.00284812394776439	FALSE
98	PRPF38B	12	13	-0.115477217419936	-1.89177404545797	0.00140311605497989	0.0107916203796397	0.00284812394776439	FALSE
99	TMEM213	12	13	-0.115477217419936	-1.89177404545797	0.00140311605497989	0.0107916203796397	0.00284812394776439	FALSE
100	ZNF33A	12	13	-0.115477217419936	-1.89177404545797	0.00140311605497989	0.0107916203796397	0.00284812394776439	FALSE
101	ATXN7L3B	31	1	4.95419631038687	3.17789948234884	0.00160373951534498	0.0120737346112598	0.00318661674657971	FALSE
102	CNDP2	31	1	4.95419631038687	3.17789948234884	0.00160373951534498	0.0120737346112598	0.00318661674657971	FALSE
103	INTS8	31	1	4.95419631038687	3.17789948234884	0.00160373951534498	0.0120737346112598	0.00318661674657971	FALSE
104	LOC283693	31	1	4.95419631038687	3.17789948234884	0.00160373951534498	0.0120737346112598	0.00318661674657971	FALSE
105	SRSF7	31	1	4.95419631038687	3.17789948234884	0.00160373951534498	0.0120737346112598	0.00318661674657971	FALSE
106	TACC1	31	1	4.95419631038687	3.17789948234884	0.00160373951534498	0.0120737346112598	0.00318661674657971	FALSE
107	TMEM123	39	2	4.28540221886225	2.50910539082421	0.0016121736296183	0.0121083129037295	0.00320119460946875	FALSE
108	COX6C	38	2	4.24792751344359	2.47163068540555	0.00201611133496504	0.0142725417764962	0.00376733003358271	FALSE
109	CYFIP2	38	2	4.24792751344359	2.47163068540555	0.00201611133496504	0.0142725417764962	0.00376733003358271	FALSE
110	HSPA5	38	2	4.24792751344359	2.47163068540555	0.00201611133496504	0.0142725417764962	0.00376733003358271	FALSE
111	KPNA1	38	2	4.24792751344359	2.47163068540555	0.00201611133496504	0.0142725417764962	0.00376733003358271	FALSE
112	MIF	38	2	4.24792751344359	2.47163068540555	0.00201611133496504	0.0142725417764962	0.00376733003358271	FALSE
113	PTPRZ1	38	2	4.24792751344359	2.47163068540555	0.00201611133496504	0.0142725417764962	0.00376733003358271	FALSE
114	EP300	30	1	4.90689059560852	3.13059376757048	0.00204611491068429	0.0144432410809852	0.00381606120015978	FALSE
115	SMARCA2	30	1	4.90689059560852	3.13059376757048	0.00204611491068429	0.0144432410809852	0.00381606120015978	FALSE
116	WASF3	30	1	4.90689059560852	3.13059376757048	0.00204611491068429	0.0144432410809852	0.00381606120015978	FALSE
117	ENTPD1-AS1	11	12	-0.125530882083859	-1.9018277101219	0.00206511440278956	0.0145494298888743	0.00384412214538367	FALSE
118	SLC41A2	11	12	-0.125530882083859	-1.9018277101219	0.00206511440278956	0.0145494298888743	0.00384412214538367	FALSE
119	TPTE2P1	11	12	-0.125530882083859	-1.9018277101219	0.00206511440278956	0.0145494298888743	0.00384412214538367	FALSE
120	PPP1R15A	37	2	4.20945336562895	2.43315653759091	0.00251939114513	0.0169956848084496	0.00449194426372278	FALSE
121	SLC1A3	37	2	4.20945336562895	2.43315653759091	0.00251939114513	0.0169956848084496	0.00449194426372278	FALSE
122	AK2	29	1	4.85798099512757	3.08168416708953	0.00260961864129494	0.0173654538416207	0.0045883096525649	FALSE
123	MAPK6	29	1	4.85798099512757	3.08168416708953	0.00260961864129494	0.0173654538416207	0.0045883096525649	FALSE
124	TMEM87A	29	1	4.85798099512757	3.08168416708953	0.00260961864129494	0.0173654538416207	0.0045883096525649	FALSE
125	ARL11	10	11	-0.137503523749935	-1.91380035178797	0.00304476116036301	0.0190219988008409	0.00501772055764466	FALSE
126	GHR	10	11	-0.137503523749935	-1.91380035178797	0.00304476116036301	0.0190219988008409	0.00501772055764466	FALSE
127	METTL6	10	11	-0.137503523749935	-1.91380035178797	0.00304476116036301	0.0190219988008409	0.00501772055764466	FALSE
128	PLXDC1	10	11	-0.137503523749935	-1.91380035178797	0.00304476116036301	0.0190219988008409	0.00501772055764466	FALSE
129	RP1-293L8.2	10	11	-0.137503523749935	-1.91380035178797	0.00304476116036301	0.0190219988008409	0.00501772055764466	FALSE
130	SLIRP	10	11	-0.137503523749935	-1.91380035178797	0.00304476116036301	0.0190219988008409	0.00501772055764466	FALSE
131	SMIM11	10	11	-0.137503523749935	-1.91380035178797	0.00304476116036301	0.0190219988008409	0.00501772055764466	FALSE
132	SF3B1	43	3	3.84130225398094	2.0650054259429	0.00305883589464317	0.0190613591785361	0.00501772055764466	FALSE
133	SUMO2	43	3	3.84130225398094	2.0650054259429	0.00305883589464317	0.0190613591785361	0.00501772055764466	FALSE
134	MED19	36	2	4.16992500144231	2.39362817340427	0.00314586437227338	0.0195429738847366	0.00501772055764466	FALSE
135	RAD21	36	2	4.16992500144231	2.39362817340427	0.00314586437227338	0.0195429738847366	0.00501772055764466	FALSE
136	SF1	36	2	4.16992500144231	2.39362817340427	0.00314586437227338	0.0195429738847366	0.00501772055764466	FALSE
137	ARFGEF2	28	1	4.8073549220576	3.03105809401957	0.00332710308068662	0.0198099990767488	0.00523171890915352	FALSE
138	CEP170	28	1	4.8073549220576	3.03105809401957	0.00332710308068662	0.0198099990767488	0.00523171890915352	FALSE
139	PTN	28	1	4.8073549220576	3.03105809401957	0.00332710308068662	0.0198099990767488	0.00523171890915352	FALSE
140	UPF3A	28	1	4.8073549220576	3.03105809401957	0.00332710308068662	0.0198099990767488	0.00523171890915352	FALSE
141	ZBED5	28	1	4.8073549220576	3.03105809401957	0.00332710308068662	0.0198099990767488	0.00523171890915352	FALSE
142	FAM181A-AS1	35	2	4.12928301694497	2.35298618890693	0.00392492652923881	0.0227316086073973	0.00600662742810041	FALSE
143	SLAMF6	35	2	4.12928301694497	2.35298618890693	0.00392492652923881	0.0227316086073973	0.00600662742810041	FALSE
144	ZMYND8	35	2	4.12928301694497	2.35298618890693	0.00392492652923881	0.0227316086073973	0.00600662742810041	FALSE
145	SEZ6L2	27	1	4.75488750216347	2.97859067412543	0.00424021824780285	0.0236035963309833	0.00624031654447472	FALSE
146	CEP85L	9	10	-0.15200309344505	-1.92829992148309	0.00449784765179684	0.0249057732207149	0.00657303982861776	FALSE
147	GGN	9	10	-0.15200309344505	-1.92829992148309	0.00449784765179684	0.0249057732207149	0.00657303982861776	FALSE
148	NEK1	9	10	-0.15200309344505	-1.92829992148309	0.00449784765179684	0.0249057732207149	0.00657303982861776	FALSE
149	RPL7L1	9	10	-0.15200309344505	-1.92829992148309	0.00449784765179684	0.0249057732207149	0.00657303982861776	FALSE
150	SOX2	9	10	-0.15200309344505	-1.92829992148309	0.00449784765179684	0.0249057732207149	0.00657303982861776	FALSE
151	UTY	9	10	-0.15200309344505	-1.92829992148309	0.00449784765179684	0.0249057732207149	0.00657303982861776	FALSE
152	ZC3H7A	9	10	-0.15200309344505	-1.92829992148309	0.00449784765179684	0.0249057732207149	0.00657303982861776	FALSE
153	MTHFD2	9	10	-0.15200309344505	-1.92829992148309	0.00449784765179684	0.0249057732207149	0.00657303982861776	FALSE
154	HLA-DRB1	34	2	4.08746284125034	2.3111660132123	0.00489274795162742	0.0267899196775709	0.0070827164066371	FALSE
155	BZW1	26	1	4.70043971814109	2.92414289010305	0.00540172632972358	0.0291785785046953	0.00761034840105707	FALSE
156	EFCAB14	26	1	4.70043971814109	2.92414289010305	0.00540172632972358	0.0291785785046953	0.00761034840105707	FALSE
157	NAP1L4	26	1	4.70043971814109	2.92414289010305	0.00540172632972358	0.0291785785046953	0.00761034840105707	FALSE
158	RAD23B	26	1	4.70043971814109	2.92414289010305	0.00540172632972358	0.0291785785046953	0.00761034840105707	FALSE
159	ARID5B	33	2	4.04439411935845	2.26809729132042	0.0060937586528651	0.0309185740248612	0.0081648625913234	FALSE
160	CCT6A	33	2	4.04439411935845	2.26809729132042	0.0060937586528651	0.0309185740248612	0.0081648625913234	FALSE
161	DDX24	33	2	4.04439411935845	2.26809729132042	0.0060937586528651	0.0309185740248612	0.0081648625913234	FALSE
162	PHIP	33	2	4.04439411935845	2.26809729132042	0.0060937586528651	0.0309185740248612	0.0081648625913234	FALSE
163	THRAP3	33	2	4.04439411935845	2.26809729132042	0.0060937586528651	0.0309185740248612	0.0081648625913234	FALSE
164	TSC22D4	33	2	4.04439411935845	2.26809729132042	0.0060937586528651	0.0309185740248612	0.0081648625913234	FALSE
165	GLIPR1L2	8	9	-0.169925001442312	-1.94622182948035	0.00665870830295279	0.0335382463850619	0.00885269346646777	FALSE
166	GNG7	8	9	-0.169925001442312	-1.94622182948035	0.00665870830295279	0.0335382463850619	0.00885269346646777	FALSE
167	NEXN	8	9	-0.169925001442312	-1.94622182948035	0.00665870830295279	0.0335382463850619	0.00885269346646777	FALSE
168	PAFAH2	8	9	-0.169925001442312	-1.94622182948035	0.00665870830295279	0.0335382463850619	0.00885269346646777	FALSE
169	PYHIN1	8	9	-0.169925001442312	-1.94622182948035	0.00665870830295279	0.0335382463850619	0.00885269346646777	FALSE
170	TNPO1	8	9	-0.169925001442312	-1.94622182948035	0.00665870830295279	0.0335382463850619	0.00885269346646777	FALSE
171	TTBK2	8	9	-0.169925001442312	-1.94622182948035	0.00665870830295279	0.0335382463850619	0.00885269346646777	FALSE
172	WDR6	8	9	-0.169925001442312	-1.94622182948035	0.00665870830295279	0.0335382463850619	0.00885269346646777	FALSE
173	C18orf32	25	1	4.64385618977472	2.86755936173669	0.00687840934859218	0.0345187584002809	0.00911984373248875	FALSE
174	SNORD71	25	1	4.64385618977472	2.86755936173669	0.00687840934859218	0.0345187584002809	0.00911984373248875	FALSE
175	THBS2	25	1	4.64385618977472	2.86755936173669	0.00687840934859218	0.0345187584002809	0.00911984373248875	FALSE
176	ZNF471	25	1	4.64385618977472	2.86755936173669	0.00687840934859218	0.0345187584002809	0.00911984373248875	FALSE
177	DENND4A	32	2	4	2.22370317196196	0.0075824335650353	0.0360512775363217	0.00952918005303756	FALSE
178	PTBP3	32	2	4	2.22370317196196	0.0075824335650353	0.0360512775363217	0.00952918005303756	FALSE

## Sheet: Subset#1vsSubset#2
	Gene	Count in Subset#1	Count in Subset#2	log2(Fold_change)	log2(Fold_change) normalized	p-value	q-value(Benjamini et al. 1995)	q-value(Storey et al. 2003)	Signature(p-value < 0.001)
1	COPG2	100	7	3.83650126771712	5.52121095860258	0	0	0	TRUE
2	EGR1	58	9	2.68805599368526	4.37276568457072	0	0	0	TRUE
3	ETV1	38	7	2.44057259138598	4.12528228227144	0	0	0	TRUE
4	FOSB	80	5	4	5.68470969088546	0	0	0	TRUE
5	GOLGA7	34	4	3.08746284125034	4.7721725321358	0	0	0	TRUE
6	ICA1	65	4	4.02236781302845	5.70707750391391	0	0	0	TRUE
7	JUN	321	51	2.65400414515081	4.33871383603626	0	0	0	TRUE
8	JUNB	44	11	2	3.68470969088546	0	0	0	TRUE
9	KLF2	56	8	2.8073549220576	4.49206461294306	0	0	0	TRUE
10	LOC100996255	34	4	3.08746284125034	4.7721725321358	0	0	0	TRUE
11	PSMD14	41	5	3.03562390973072	4.72033360061618	0	0	0	TRUE
12	SPARC	61	10	2.60880924267552	4.29351893356098	0	0	0	TRUE
13	TAF1D	42	9	2.22239242133645	3.90710211222191	0	0	0	TRUE
14	TXNL1	37	5	2.88752527074159	4.57223496162704	0	0	0	TRUE
15	APMAP	35	3	3.54432051622381	5.22903020710927	0	0	0	TRUE
16	ZADH2	38	5	2.92599941855622	4.61070910944168	0	0	0	TRUE
17	AZI2	8	2	2	3.68470969088546	0.000174010139540326	0.00105419812518765	0.000270237654474055	TRUE
18	CAPN5	8	2	2	3.68470969088546	0.000174010139540326	0.00105419812518765	0.000270237654474055	TRUE
19	CCS	8	2	2	3.68470969088546	0.000174010139540326	0.00105419812518765	0.000270237654474055	TRUE
20	FYCO1	8	2	2	3.68470969088546	0.000174010139540326	0.00105419812518765	0.000270237654474055	TRUE
21	LAMTOR4	8	2	2	3.68470969088546	0.000174010139540326	0.00105419812518765	0.000270237654474055	TRUE
22	2005-09-01	8	2	2	3.68470969088546	0.000174010139540326	0.00105419812518765	0.000270237654474055	TRUE
23	NRP2	8	2	2	3.68470969088546	0.000174010139540326	0.00105419812518765	0.000270237654474055	TRUE
24	UGDH-AS1	355	1366	-1.94406655389805	-0.259356863012588	0.00213832913047973	0.00847312115998975	0.00217841536036767	FALSE

## Sheet: Subset#2vsSubset#4
Supplementary Data 1. Differentially expressed genes between the CLL subsets, marking inter-tumor heterogeneity
	Gene	Count in Subset#2	Count in Subset#4	log2(Fold_change)	log2(Fold_change) normalized	p-value	q-value(Benjamini et al. 1995)	q-value(Storey et al. 2003)	Signature(p-value < 0.001)
1	BCDIN3D	369	63	2.55019708256048	-0.910817362528259	1.7395380910612e-05	0.000448161813501155	0.000127361187385236	TRUE
2	CHD9	139	32	2.11894107272351	-1.34207337236523	1.78676198669958e-05	0.000457527045032363	0.000130022652445443	TRUE
3	PELI1	242	5	5.59693514238723	2.13592069729849	2.17359470324752e-05	0.000540146841216469	0.000153502018662143	TRUE
4	SESN3	108	27	2	-1.46101444508874	2.32169469356336e-05	0.000572442847881716	0.000161788219139628	TRUE
5	HNRNPU	240	5	5.58496250072116	2.12394805563242	2.49904795346367e-05	0.000604367459090525	0.000171752601154112	TRUE
6	NFIB	164	35	2.22826898767312	-1.23274545741562	2.99836292598776e-05	0.000718241623864697	0.000204114012593517	TRUE
7	TM7SF3	130	30	2.11547721741994	-1.3455372276688	3.14332632914693e-05	0.000751540749605131	0.000213577148598033	TRUE
8	HNRNPA3	215	4	5.74819284958946	2.28717840450072	3.1681281825624e-05	0.000754612267484297	0.000214450030116227	TRUE
9	ULK2	151	33	2.19401061996663	-1.26700382512211	3.34369310184268e-05	0.000791947124158762	0.000225060063219606	TRUE
10	PNRC1	210	4	5.71424551766612	2.25323107257738	4.53913321513122e-05	0.00103433244959958	0.000293942511306226	TRUE
11	RPS3	113	27	2.06529146025172	-1.39572298483702	4.64403349923481e-05	0.00104317222231922	0.000296454648476045	TRUE
12	LOC283693	132	1	7.04439411935845	3.58337967426972	5.86564335702811e-05	0.00127449021926201	0.000362191919851426	TRUE
13	CASP8	186	37	2.32970544547908	-1.13130899960966	6.75297443774037e-05	0.00145477046590502	0.000413424991440418	TRUE
14	PGPEP1	130	29	2.16438681790088	-1.29662762718786	7.2952176740082e-05	0.00155303251124249	0.000440826574566647	TRUE
15	GOSR1	181	3	5.91488338636205	2.45386894127331	7.29885903505423e-05	0.00155119185957112	0.000440826574566647	TRUE
16	RPL7A	224	5	5.48542682717024	2.0244123820815	7.55539614577527e-05	0.00160301379738264	0.000455185286444753	TRUE
17	RPL5	166	34	2.28757659009659	-1.17343785499215	8.05645914780939e-05	0.00167553114138296	0.000475364797063004	TRUE
18	SLC16A7	188	37	2.34513548604869	-1.11587895904005	8.23152404380023e-05	0.00170073256184835	0.000483323906625486	TRUE
19	SNORA15	179	3	5.8988532765431	2.43783883145436	8.47083888358968e-05	0.0017387946352266	0.000493911811108734	TRUE
20	RPS12	351	58	2.59734622517699	-0.863668219911749	8.48068412458991e-05	0.00173798955176661	0.000493911811108734	TRUE
21	KMT2E	201	4	5.65105169117893	2.19003724609019	8.63474062768876e-05	0.00176669312291642	0.000502068956125791	TRUE
22	MARCKS	175	35	2.32192809488736	-1.13908635020138	9.66952981077407e-05	0.00195936026213823	0.000556822205693636	TRUE
23	RBMX	125	1	6.96578428466209	3.50476983957335	0.000105411758350771	0.00210890338735361	0.000599320226316897	TRUE
24	HIST1H1E	176	3	5.87446911791614	2.4134546728274	0.00010585858138612	0.00211449166363668	0.000600908334632703	TRUE
25	ABCA9	152	2	6.24792751344359	2.78691306835485	0.000106479671800219	0.00212353772007262	0.000602051086430624	TRUE
26	QKI	134	29	2.2081081953302	-1.25290624975854	0.000117080457681107	0.00219291349816957	0.000623194700097467	TRUE
27	ZKSCAN3	422	66	2.67670506934873	-0.784309375740006	0.000121324459012806	0.00225899700675171	0.00064197468952551	TRUE
28	KLHL5	149	31	2.26497221007529	-1.19604223501345	0.000129608715332075	0.00239557894927103	0.000680789327119787	TRUE
29	ANKRD12	604	87	2.79546124347635	-0.665553201612388	0.000145890384230185	0.00265377551948394	0.000754165105176853	TRUE
30	RPL35	143	30	2.25298074116987	-1.20803370391887	0.00014621153672234	0.00265579056055083	0.000754737751072101	TRUE
31	P2RY2	193	4	5.59245703726808	2.13144259217934	0.000152190098749228	0.00275645309413235	0.000783344605596345	TRUE
32	TRIM58	192	4	5.58496250072116	2.12394805563242	0.000163307527481171	0.00290365384073564	0.000825176955668581	TRUE
33	PTPRJ	123	27	2.18762700317577	-1.27338744191297	0.000164061369498203	0.00291295461117484	0.000827820101806982	TRUE
34	TSC22D3	146	2	6.18982455888002	2.72881011379128	0.000170132301805515	0.00299546747279333	0.000850265375439995	TRUE
35	RPL23A	325	53	2.61637545335262	-0.844638991736121	0.000230809699020895	0.00398052136672101	0.00112808660564291	TRUE
36	NCOA3	165	3	5.78135971352466	2.32034526843592	0.000238454667819021	0.00406790773857747	0.00115604128721128	TRUE
37	CAMK2B	106	24	2.14295795384204	-1.3180564912467	0.00025330019178349	0.00430951700953474	0.00122427461591607	TRUE
38	BACE2	231	41	2.49419703679797	-0.966817408290765	0.000257676514055061	0.00435462960298673	0.00123752354652113	TRUE
39	GGCX	113	25	2.17632277264046	-1.28469167244827	0.000258290355805046	0.00435916771615362	0.00123881321347626	TRUE
40	NF2	402	62	2.69685538079205	-0.764159064296685	0.000274609797018543	0.00462223210341612	0.00131357235562355	TRUE
41	ADAM28	113	1	6.82017896241519	3.35916451732645	0.000287190358837508	0.00473920403916954	0.00134681410933729	TRUE
42	ANK3	101	23	2.13464952669478	-1.32636491839396	0.000317019534494811	0.00515064942530566	0.00146374101239735	TRUE
43	SNAP25	129	27	2.25633975325979	-1.20467469182895	0.000325725230331586	0.00528528959859376	0.00150200382690572	TRUE
44	COMMD2	102	23	2.14886338591448	-1.31215105917426	0.000359374508403287	0.00576460456681461	0.00163821829597709	TRUE
45	GAS6-AS2	153	30	2.35049724708413	-1.1105171980046	0.000414387225128765	0.00653903041253191	0.0018582990620777	TRUE
46	RPL8	134	2	6.06608919045777	2.60507474536903	0.000431700625452502	0.00680373120563345	0.00193352324739562	TRUE
47	MAP3K9	246	42	2.55019708256048	-0.910817362528259	0.00045213238241637	0.00703787816969699	0.00199697707003838	TRUE
48	FOXK1	619	86	2.84753084451217	-0.613483600576572	0.000461027095588595	0.00714111172357108	0.00202940197260314	TRUE
49	ABHD2	111	24	2.20945336562895	-1.25156107945979	0.000463234865443973	0.00716651585951559	0.00203662146525271	TRUE
50	PTGDS	177	4	5.467605550083	2.00659110499426	0.000465654167017826	0.00719072563233399	0.00204225245288899	TRUE
51	SNORA27	177	4	5.467605550083	2.00659110499426	0.000465654167017826	0.00719072563233399	0.00204225245288899	TRUE
52	EP300	107	1	6.74146698640115	3.28045254131241	0.000473375093237527	0.00726110228071754	0.0020635015754091	TRUE
53	PGAM5	320	51	2.64950275291587	-0.811511692172872	0.000493098992740082	0.00752706370538186	0.00213908401421461	TRUE
54	PGM5P2	98	22	2.15527822547791	-1.30573621961083	0.000510219368102582	0.00772303273732254	0.00219477561454021	TRUE
55	ARGLU1	106	1	6.7279204545632	3.26690600947446	0.000514440139585348	0.0077775955953598	0.002210281599605	TRUE
56	C5orf63	466	68	2.77672330340394	-0.684291141684798	0.000572041483779762	0.00841661036274558	0.00239034708895717	TRUE
57	PCLO	106	23	2.20435849850619	-1.25665594658255	0.0005830807162166	0.00854914165100854	0.0024295439704932	TRUE
58	SEC62	343	53	2.69414431160961	-0.766870133479124	0.000739278172702695	0.0104979163691775	0.00297890566147039	TRUE
59	OPA3	352	54	2.70454411647383	-0.75647032861491	0.000767562475629147	0.0108507376174046	0.00308362467601168	TRUE
60	RHOA	101	1	6.65821148275179	3.19719703766306	0.000779443892800935	0.0109329996696878	0.00310700237652052	TRUE
61	SCAPER	68	17	2	-1.46101444508874	0.000786116604283071	0.0110143573945277	0.00313012308008432	TRUE
62	RNU105A	126	2	5.97727992349992	2.51626547841118	0.000799079315825568	0.0111835668325742	0.00317820998596779	TRUE
63	EIF5B	95	21	2.17753818555219	-1.28347625953655	0.000819408392178311	0.0114174520340607	0.0032446768202133	TRUE
64	AC098823.3	109	23	2.24462236871991	-1.21639207636883	0.000823549269405421	0.0114624983208093	0.00325747833162003	TRUE
65	GOLGA4	82	19	2.1096244911745	-1.35138995391424	0.000884081021729544	0.012170816595762	0.00345877227016397	TRUE
66	ASAP1	69	17	2.02106161552783	-1.43995282956091	0.000909057918051182	0.0125010317619587	0.00355198223832133	TRUE
67	NR6A1	313	49	2.67530900281741	-0.785705442271329	0.000909886162774876	0.0124988062229271	0.00355198223832133	TRUE
68	SRP9	96	21	2.1926450779424	-1.26836936714634	0.000924462670730541	0.0126852356035895	0.00360496280598542	TRUE
69	PHIP	124	2	5.95419631038687	2.49318186529814	0.000931407798755446	0.0127666580363613	0.00362810189861938	TRUE
70	RPSA	185	33	2.48698734115786	-0.97402710393088	0.000965844705014152	0.0131671960649014	0.00374192908641407	TRUE
71	ACOX1	144	3	5.58496250072116	2.12394805563242	0.00109527328160908	0.0144479936332633	0.00410591346480708	FALSE
72	CHST1	64	16	2	-1.46101444508874	0.00112443117385885	0.0148171389757768	0.00420768862821281	FALSE
73	NEAT1	96	1	6.58496250072116	3.12394805563242	0.00118000897097026	0.0154447208393246	0.00438689492204216	FALSE
74	VIM	96	1	6.58496250072116	3.12394805563242	0.00118000897097026	0.0154447208393246	0.00438689492204216	FALSE
75	GNL3	71	17	2.06228427825434	-1.3987301668344	0.00120531592622897	0.0157026916952678	0.00446248073620945	FALSE
76	ZNF37A	120	2	5.90689059560852	2.44587615051978	0.00126430889555329	0.0162366586952846	0.00461422653225438	FALSE
77	DENND5B	99	21	2.23703919730085	-1.22397524778789	0.00131301832748065	0.0167938635928225	0.00477257620692408	FALSE
78	TRAF3IP1	128	25	2.35614381022528	-1.10487063486346	0.00133270224467064	0.0170025600168996	0.00482944440450677	FALSE
79	TSNAX	128	25	2.35614381022528	-1.10487063486346	0.00133270224467064	0.0170025600168996	0.00482944440450677	FALSE
80	SNORA19	119	2	5.89481776330794	2.43380331821921	0.00136442044237595	0.0172589615877294	0.00490475041520631	FALSE
81	METTL7A	107	22	2.28203536776385	-1.17897907732489	0.00145034006474065	0.0182908021751109	0.00519798477485539	FALSE
82	BZW1	93	1	6.53915881110803	3.07814436601929	0.00151274183178185	0.0189829551534931	0.00526847484639978	FALSE
83	HINT3	137	26	2.39759236481943	-1.0634220802693	0.00155122809614883	0.0194272852041496	0.00526847484639978	FALSE
84	RPS28	139	3	5.53397857200235	2.07296412691361	0.00156559278137713	0.0195877534906887	0.00526847484639978	FALSE
85	TMEM66	108	22	2.29545588352617	-1.16555856156257	0.00161539360677587	0.0185388444472169	0.00526847484639978	FALSE
86	NUDT4	92	1	6.52356195605701	3.06254751096827	0.0016432092979507	0.0188323869063365	0.0052923189102756	FALSE
87	TCEA1	92	1	6.52356195605701	3.06254751096827	0.0016432092979507	0.0188323869063365	0.0052923189102756	FALSE
88	NAA16	101	21	2.26589405997303	-1.1951203851157	0.00164444607066605	0.0188209312747853	0.0052923189102756	FALSE
89	MBNL2	67	16	2.06608919045777	-1.39492525463097	0.00172569408690415	0.0194336861312025	0.0055227760741279	FALSE
90	NDUFA5	102	21	2.28010791919273	-1.180906525896	0.00183562968935758	0.0203093682720859	0.00577163243331584	FALSE
91	RBBP6	136	3	5.50250034052918	2.04148589544044	0.00193756593161232	0.0213809723082814	0.00607616699727264	FALSE
92	EID1	68	16	2.08746284125034	-1.3735516038384	0.00197892598613936	0.0218087836307492	0.00616753821974853	FALSE
93	SBSPON	68	16	2.08746284125034	-1.3735516038384	0.00197892598613936	0.0218087836307492	0.00616753821974853	FALSE
94	ZNF714	259	41	2.65925628306847	-0.801758162020267	0.00199978287380242	0.0217819318368264	0.00619011396934948	FALSE
95	ERCC1	75	17	2.14135584924554	-1.3196585958432	0.00205204051716312	0.0223318616281614	0.00634639616272909	FALSE
96	CFL1	96	20	2.26303440583379	-1.19798003925494	0.00208137157559252	0.0225151968897	0.00639849742592401	FALSE
97	VENTX	82	18	2.18762700317577	-1.27338744191297	0.00208970039574929	0.0225666191582028	0.00641311090029255	FALSE
98	MAVS	546	74	2.8833037752909	-0.577710669797836	0.0021217936978043	0.0228936099496423	0.00650603701360064	FALSE
99	SWSAP1	118	23	2.35908109330483	-1.10193335178391	0.00213568434986622	0.0229845517755423	0.00653188138181918	FALSE
100	CCDC144B	111	22	2.33498424771281	-1.12603019737593	0.00221157249964732	0.0236400433831903	0.00671459612294716	FALSE
101	ACTR3	97	20	2.27798474729977	-1.18302969778897	0.00232493628336194	0.024705383536331	0.00702091719375523	FALSE
102	PTPRG	119	23	2.37125580725093	-1.08975863783781	0.00235730848173177	0.0249653206991458	0.00709478762337309	FALSE
103	PNPLA8	133	3	5.47031993478003	2.0093054896913	0.00239567875982483	0.0253291864857861	0.0071642183767687	FALSE
104	BOD1L1	165	29	2.50834121911824	-0.952673225970494	0.00241656257836331	0.0253377790608459	0.00720063497084585	FALSE
105	CCSER2	173	30	2.52773763202821	-0.933276813060532	0.00244918859113075	0.0256585533397797	0.00729179444007526	FALSE
106	GOLGB1	87	1	6.44294349584873	2.98192905075999	0.00248359853502478	0.0259974692422494	0.00738810949964061	FALSE
107	SLC35E2	111	2	5.79441586635011	2.33340142126137	0.00250281430419008	0.0261769078509491	0.0074391033897452	FALSE
108	RTN4	246	39	2.65711228647699	-0.803902158611747	0.00251741039572051	0.0263077722148806	0.00747629317315515	FALSE
109	POU2AF1	120	23	2.38332863955151	-1.07768580553723	0.00259843149679484	0.0269980240457103	0.0076724528862787	FALSE
110	TSC22D2	57	14	2.02553509210714	-1.4354793529816	0.00267723979025969	0.0275223738699009	0.00782146561829269	FALSE
111	CNTN4	106	21	2.33560303178444	-1.1254114133043	0.00280390730057178	0.0287309462357291	0.00813121639808755	FALSE
112	LIN7C	64	15	2.09310940439148	-1.36790504069726	0.00283782382207409	0.0288327468248397	0.00819055889963989	FALSE
113	NFATC3	64	15	2.09310940439148	-1.36790504069726	0.00283782382207409	0.0288327468248397	0.00819055889963989	FALSE
114	LILRB3	167	29	2.52572329734648	-0.935291147742258	0.00284181847217546	0.0288385180005973	0.00819549498493164	FALSE
115	NBPF11	85	1	6.4093909361377	2.94837649104896	0.00292895837285667	0.0292988672733301	0.0083263196741865	FALSE
116	HNRNPDL	92	19	2.27563444261343	-1.18538000247531	0.0029469510485346	0.0294555107178945	0.00837083550417205	FALSE
117	CAMTA1	78	17	2.19793937761191	-1.26307506747683	0.00297985509814569	0.0297608312966702	0.00843580571759725	FALSE
118	CYB561D1	129	24	2.4262647547021	-1.03474969038664	0.00299037087100218	0.0298186744672445	0.00843580571759725	FALSE
119	IDO1	216	35	2.6256044852185	-0.835409959870236	0.00304456558687727	0.0300740187548816	0.00854660665562867	FALSE
120	PRKAR2A-AS1	412	58	2.82851953205565	-0.632494913033092	0.00308955809532185	0.030494590614029	0.0086661271719872	FALSE
121	SOD1	84	1	6.39231742277876	2.93130297769002	0.00318054265550727	0.0313681019399404	0.0088679005425649	FALSE
122	LINC00598	100	20	2.32192809488736	-1.13908635020138	0.00320697914685186	0.0312866342734605	0.00889121466915274	FALSE
123	KIAA1875	115	22	2.38605843230708	-1.07495601278166	0.00329362135483424	0.0321070857014884	0.00912437524847388	FALSE
124	USP11	52	13	2	-1.46101444508874	0.00332293517455129	0.0323678500335922	0.0091984807477912	FALSE
125	TUBB4A	86	18	2.25633975325979	-1.20467469182895	0.00334157728896634	0.0325243420939946	0.00924295355655978	FALSE
126	ZNRF3-AS1	177	30	2.56071495447448	-0.900299490614259	0.00334746565348043	0.0325565534742195	0.00925210757082242	FALSE
127	GAL3ST4	59	14	2.07528812730424	-1.3857263177845	0.00355526941087159	0.0340528991220356	0.00967734763524414	FALSE
