# Supplementary material for: Massive and parallel expression profiling using microarrayed single-cell sequencing
Source: Nat Commun. 2016 Oct 14;7:13182. doi: 10.1038/ncomms13182 (PMC5067491; doi:10.1038/ncomms13182)
Supplement: Supplementary Data 2 — Differentially expressed genes between the CLL clusters [file ncomms13182-s3.xlsx]

## Sheet: Unique DEGs for each cluster
Supplementary Data 2. Differentially expressed genes between the CLL clusters
	Cluster 1 (black)	Cluster 2 (red)	Cluster 3 (blue)
1	INHBA	RHOB	TF
2		TRIM2	TTC3
3		ABCA1	ALDH6A1
4		ABCC6	CCL5
5		AC007163.3	CYB5R3
6		ACADL	DNAJC21
7		ACOT9	FBXL20
8		ACP5	FOXK1
9		ADAMTS2	ICA1L
10		ADAT3	IKZF3
11		ALAD	KCNQ1
12		ALDH8A1	KCNQ1OT1
13		ALG5	LAIR1
14		ALX1	LOC100131257
15		ANGEL1	LPP
16		ANKK1	MDM4
17		ANKRD26P3	OPRM1
18		ARHGAP33	ORAI2
19		ARHGEF26	PCDH11Y
20		ARMCX1	RN7SL1
21		ASMTL	RN7SL2
22		ASTE1	RNU4-1
23		ATP5J2	SLC43A2
24		ATP6V1G3	TAPBP
25		ATP8B4	TBC1D15
26		ATRAID	TFDP2
27		BAG1	UGDH-AS1
28		BCL2L2	XIAP
29		BLVRB	ZNF850
30		BRMS1	ZNF26
31		BRMS1L	C17orf75
32		BSPRY	CBX5
33		C19orf60	CYP20A1
34		C1orf162	FBLIM1
35		C1orf233	SPATS2L
36		C1R	MBOAT1
37		C5AR2	TUBD1
38		C9orf156	ZBTB8A
39		C9orf41	LINC00506
40		C9orf89	MANEA
41		CA14	LRRC58
42		CA8	SCAI
43		CACNA1B	GNE
44		CACNA2D3	C21orf62
45		CALB2	UGGT1
46		CAPN1	ZNF264
47		CAV1	MAVS
48		CBY1	LRTOMT
49		CCDC103	ZMAT3
50		CCDC11	RNF41
51		CCDC126	TRAF3IP2
52		CCNA2	MANEAL
53		CDHR1	LIMS1
54		CDPF1	HOOK3
55		CENPK	AK3
56		CEP128	PHACTR4
57		CERS6-AS1	TLCD2
58		CHADL	BRIP1
59		CHAF1A	ORC4
60		CKMT1A	ZNF490
61		CKMT1B	LRRC27
62		CLEC14A	ABL2
63		CNKSR3	ANKRD20A9P
64		COX11	RAB3B
65		CPAMD8	NOL9
66		CPQ	GK5
67		CRAT	ZKSCAN1
68		CRH	ZNF793
69		CSRP2	BCDIN3D
70		CSRP2BP	ZKSCAN3
71		CXCL1	SHISA9
72		DBIL5P	CA5B
73		DCSTAMP	CFLAR
74		DCTN6	GPI
75		DDIT4L	TPM3
76		DDX25	IDS
77		DGCR2	LIX1L
78		DGUOK-AS1	METTL21A
79		DMAP1	ANKRD12
80		DMRT2	LRPAP1
81		DNAJB1	FAM73A
82		DNASE1L2	MCTS1
83		DND1	DFFA
84		DOCK1	LYRM7
85		DPH2	XPNPEP3
86		DSCAM	RBMS2
87		DSN1	PRKAR2A-AS1
88		DUSP2	SLC31A1
89		DUSP28	ZNF805
90		EDA2R	DST
91		EEF1A1	IRGQ
92		EEF1DP3	NF2
93		EGF	SERPINB9
94		EIF4E3	QPCT
95		EMC3	QPCTL
96		EXOC6	CRX
97		FAM138B	PDDC1
98		FAM185A	FRMD6-AS1
99		FAM84A	TOR1AIP2
100		FANCI	CLU
101		FAS	ABCC9
102		FAXC	CPT1A
103		FGF8	AC011747.4
104		FH	PDE4C
105		FIBIN	POLH
106		FLJ36777	EMX2OS
107		FLRT3	EXPH5
108		FLYWCH2	RAB27A
109		FZD5	TSIX
110		GAB3	VPS53
111		GFAP	RUNDC1
112		GPATCH3	TBCCD1
113		GPR162	ENTPD4
114		GPR183	KIAA1324
115		GRIP1	PDP2
116		GS1-18A18.1	IL17RD
117		GSN	ZSCAN22
118		GUSB	PLEKHB2
119		HADH	AP4S1
120		HDAC6	KIAA1456
121		HIGD2A	DDX5
122		HKR1	GDPD1
123		HN1L	ZNF543
124		HOXC4	SGOL1
125		HRK	SYNRG
126		IFRD2	TANGO2
127		IFT88	TNFAIP8L1
128		IGHMBP2	ATXN3
129		IMPDH2	TTN
130		ING4	CCDC142
131		IQCE	OPA3
132		ISCA2	AASS
133		JPH3	IRF1
134		KANSL1-AS1	NRXN3
135		KCNH8	LOC101927374
136		KCNT1	PGAM5
137		KLF5	ANAPC16
138		KLHL26	LINC00294
139		KLHL9	POU5F1
140		KLK1	SCNM1
141		KLK10	TVP23C
142		KLK6	DNAL1
143		KRTAP5-8	DSTYK
144		LAMA1	GPR155
145		LAMA2	IFNLR1
146		LETMD1	KREMEN1
147		LINC00477	FDPSP2
148		LINC00634	FKBP14
149		LINC01016	ARHGAP26
150		LINC01018	C11orf58
151		LNX1	PDLIM5
152		LOC100130992	SLC24A4
153		LOC101927151	IRAK4
154		LOC102060414	KIF1B
155		LOC148696	LOC646214
156		LOC284395	PHAX
157		LOC644961	SEMA4F
158		LOC730668	SLC9A7
159		LRRC16A	ATCAY
160		LRRC4C	FXN
161		LRRC7	PCDH11X
162		LRRC8C	PPM1K
163		LSM1	FAM161A
164		LYAR	FBXL18
165		LZTFL1	ENAH
166		MAPRE3	ADRBK2
167		MARCH5'	GNL3L
168		MBD3	RNU5B-1
169		MBIP	LOC440300
170		MBP	SLC4A8
171		MCHR2	LOC90834
172		MDP1	CNBP
173		MEA1	RNF14
174		METTL25	PLCXD1
175		MGC50722	MIRLET7BHG
176		MIA	OSBPL2
177		MIR4419A	TATDN3
178		MMAA	TRAPPC2
179		MPG	PHC3
180		MPV17	PXMP4
181		MRPL15	VHL
182		MS4A15	ZNF43
183		MUM1	CPM
184		NABP1	VSIG1
185		NANS	NR6A1
186		NAV2	ATF6
187		NDUFA7	CWC25
188		NDUFS7	LOC729603
189		NEDD8-MDP1	PEX13
190		NEUROD6	SLC12A6
191		NFASC	AKAP5
192		NHEJ1	CBFA2T2
193		NIF3L1	SAR1B
194		NME5	SPN
195		NOL4	PRKAR2A
196		NPC1	SMG1
197		NPM2	YES1
198		NR2E1	APOL1
199		NR2E3	LOC284023
200		NREP	SMYD4
201		NREP-AS1	GREB1
202		NT5C1B	NMNAT1
203		NT5C1B-RDH14	LOH12CR2
204		NTN1	LYZ
205		NTPCR	RAB21
206		NUDCD1	SHROOM1
207		OLR1	PTCHD4
208		ONECUT2	NXN
209		OPCML	CHP1
210		OPN3	C14orf23
211		OXLD1	PRR11
212		PAX6	STEAP2
213		PCSK6	DCAF10
214		PCYT1A	TONSL
215		PDE10A	ZNF286A
216		PDLIM7	ARSA
217		PEX16	KCNN3
218		PI16	EEF2K
219		PIBF1	FRMD6
220		PIEZO1	KIN
221		PITPNA	L1TD1
222		PLEKHO2	ODF2L
223		PLK2	TAF8
224		PMM1	AC003102.3
225		POLD2	KIF18B
226		POLM	WAC
227		PQLC1	C1orf229
228		PRAC1	LDLR
229		PSD	NLRP12
230		PTENP1-AS	RBM34
231		PTER	KIAA0825
232		PTPN13	PGM2L1
233		PTPRM	SIX4
234		PTPRU	AP1S3
235		PYCARD	GNAL
236		RAB15	LOC100506127
237		RABGGTA	SEMA3E
238		RASSF8-AS1	SKA1
239		RAX	SPIB
240		RAX2	TADA3
241		RDH14	ACSL6
242		RHOBTB1	CYP4V2
243		RHOJ	GTF2H2B
244		RN7SK	RBBP5
245		RNU2-1	ARIH2OS
246		RNU2-2P	GATM-AS1
247		RNU4-2	TBC1D24
248		RNU5A-1	MDM2
249		RNU6-1	RP11-31F15.2
250		RNU6-10P	TRPM7
251		RNU6-15P	UBE2G2
252		RNU6-16P	ATM
253		RNU6-2	IVD
254		RNU6-33P	MR1
255		RNU6-36P	MTFMT
256		RNU6-42P	PPIL6
257		RNU6-7	KIAA1143
258		RNU6-8	CHST6
259		RNU6-9	LINC00924
260		RP11-545I5.3	SLC14A2
261		RP11-87M18.2	ARGFX
262		RPL13A	INMT
263		RPS2P32	PACS2
264		RRP1	PNPT1
265		S1PR5	L2HGDH
266		SAMD1	LOC643406
267		SCAF1	MRI1
268		SCAMP3	PNPO
269		SEC14L2	TMEM120B
270		SEC24D	PCDHB9
271		SESN2	PDE6A
272		SGCE	SLC7A5P2
273		SGIP1	USP33
274		SGTA	ZNF34
275		SHANK3	CD82
276		SIRT7	HP09025
277		SLC16A10	SCAMP1
278		SLC20A2	CCBE1
279		SLC35A4	KIAA1191
280		SLC6A1	CCR6
281		SLC6A12	GNB4
282		SLC7A3	METTL8
283		SLC7A6OS	DDX51
284		SLC9A3R1	DFFB
285		SLMO2	PLEKHA2
286		SLX4IP	TGFBRAP1
287		SPHAR	ZNF2
288		SPP1	FAM71F2
289		SPRY3	ZNF527
290		SPTB	CXADR
291		SRPRB	PGM2
292		TACC2	ARMC10
293		TBCK	DIS3L
294		TCIRG1	FAM122C
295		TEC	GFOD2
296		TGIF2LX	KIAA0226
297		THAP2	LINC00665
298		TMCC3	ZNF662
299		TMEFF1	AIPL1
300		TMEM11	DENND6A
301		TMEM161A	PAXBP1-AS1
302		TMEM170A	SPAST
303		TMEM235	STX16
304		TMEM25	AP3M1
305		TMEM40	FZD3
306		TOX	ATF7IP
307		TPRA1	C12orf65
308		TPTE2	P2RX5-TAX1BP3
309		TRIM28	SLC25A51
310		TRMT1	TSPYL1
311		TRPC1	CXorf56
312		TTC38	ENTPD1
313		TUSC1	ZNF718
314		UQCRHL	CNNM3
315		USP37	GATAD1
316		USP43	GLTP
317		VASH1	PPP1R12B
318		VKORC1	PRICKLE2-AS3
319		VPS52	SRSF10
320		VPS72	TBXA2R
321		WDR54	TRMT2B
322		XPO7	ZNF655
323		ZDHHC1	AKIP1
324		ZHX1-C8ORF76	GEMIN8
325		ZMIZ2	PTPRG-AS1
326		ZNF12	SKP2
327		ZNF23	ARNTL2
328		ZNF419	CD84
329		ZNF485	RAMP2-AS1
330		ZNF517	UTP11L
331		ZNF641	ZNF554
332		ZNF654	C10orf32
333		ZNF688	HSD17B13
334		ZNF98	AAK1
335		ZSCAN5A	ADAT1
336		ZUFSP	CCAR1
337		IL5RA	MEFV
338		LRRC37A	SNORA16A
339		GNAZ	DNAJC27-AS1
340		MASP2	MAP3K9
341		MTHFD2	MEAF6
342		ERH	TMEM41B
343		SPARCL1	CHRNB1
344		HNRNPA0	CLSPN
345		PABPC4	ELMOD1
346		RPL13AP5	MTG2
347		ATP1B1	STK4
348		CELF4	C12orf5
349		GDAP1	RP11-231I16.1
350		NUCKS1	SGK3
351		RPL31	ABCB5
352		TANK	GNG4
353		HLA-B	GOLGA3
354		SNORD3B-1	INE2
355		LCP1	KLRD1
356		SNORD62B	MGAT4A
357		RPS2	RLIM
358		PHYHIPL	ABI2
359		SNORD3B-2	GJC1
360		ATP6V0A1	MCUR1
361		GAPDH	OR7D2
362		AHDC1	TTC39C
363		SRSF7	OPHN1
364		MYL9	SLC25A32
365		TMSB4X	SLC7A14
366		CYB561A3	CMBL
367		FTH1P3	FUT2
368		HSP90AB1	ILF3-AS1
369		PTPRT	LMX1B
370		AZIN1	SPATA5
371		RNU6-48P	ARMC9
372		SCARNA9	ATG14
373		PEBP1	DNM1L
374		YWHAZ	FAM227A
375		CCDC88A	FCAR
376		CNP	SLC25A15
377		RTN4	SLFNL1-AS1
378		CAMK2A	TMEM168
379		FAM107A	ZNF526
380		LOC283788	ZNF555
381		MAP1A	CD3E
382		MAP2	CD3EAP
383		SEZ6L2	DLEU2
384		YWHAE	EMP2
385		AKAP4	PLEKHG2
386		LARP7	BACE2
387		CAMK2N1	C19orf35
388		FOS	LINC00476
389		YWHAB	MTPAP
390		GPM6B	ZNF818P
391		PPP3CA	CCDC122
392		CMIP	EYA3
393		TSC22D3	TXNIP
394		DAB1	GGPS1
395		DAB1-AS1	IDO1
396		JUND	LINC01204
397		NEFL	ME2
398		PPP1R15A	NEK2
399		FOXP1	NLRC3
400		TMSB10	PTK6
401		CFL1	VSTM4
402		MYH10	FRY-AS1
403		SON	LINC01209
404		UBA52	PTPN14
405		DCUN1D3	MRO
406		LOC284454	PPP1R3B
407		DPYSL2	SLC28A2
408		EIF1	SPRED1
409		FKBP1A	ASB6
410		HLA-C	CCDC90B
411		RNU6-46P	EXD1
412		RTN3	FLJ42102
413		SNORD83A	JPX
414		TNRC6B	MAP3K13
415		AHNAK	MPPE1
416		NTRK2	OCLN
417		PNRC1	KCTD20
418		TAGLN	PPFIBP1
419		UBC	MSRB3
420		CD69	ODF2
421		LOC283070	PIGR
422		NRGN	SGSM1
423		VAMP2	STYX
424		EEF1G	DCUN1D2
425		KIF3C	LINC00501
426		RPS17L	PIGX
427		SPTBN1	RP11-98L5.2
428		STMN2	TRIM58
429		CALM2	ZSCAN29
430		ITM2B	DESI1
431		PCDH9	P2RY2
432		CEBPZ	LOC100506688
433		RAC1	PARD6G
434		RNU6-14P	SLC30A6
435		SLC1A2	ZCCHC8
436		SNORD8	ATP6V0A2
437		TNN	CLCC1
438		FAU	ELK4
439		HADHA	GBP4
440		KLF9	RABL5
441		ZBTB38	SSR3
442		FOSB	TUFT1
443		HNRNPL	C4orf26
444		NAP1L1	RASGRP4
445		CALR	RP11-175K6.1
446		LMO4	SHROOM4
447		RPSAP58	ZFYVE20
448		SNAP25	CLUAP1
449		KMT2A	DAND5
450		PTGDS	ITIH5
451		SNORD87	KCNJ11
452		ARPC3	CHMP1B
453		BASP1	JAK3
454		CUL5	PARK2
455		HLA-E	BROX
456		SNORD17	FBXO44
457		TNPO2	RFT1
458		CCNI	TPMT
459		CSDE1	TRPV1
460		HLA-A	WDR76
461		SCARNA10	ENTPD1-AS1
462		ZFHX4	ZNF250
463		ALDOA	RBM3
464		DUSP1	ZNF585B
465		FAM181A-AS1	AFF3
466		NDUFA4	LOC100190986
467		NME7	GFPT1
468		RPS18P9	SMCHD1
469		BCL2L2-PABPN1	PRDM2
470		CPE	DDX17
471		CRABP2
472		FTL
473		GAP43
474		GPM6A
475		MEF2C
476		OAZ1
477		PABPN1
478		PJA2
479		APP
480		EEF1B2
481		GABRB2
482		HSPA8
483		KIF5C
484		MIR1248
485		RBFOX1
486		SET
487		SV2A
488		KLF2
489		PCBP2
490		PTGER4P2-CDK2AP2P2
491		MLLT3
492		DAP3
493		EIF4G2
494		FAM155A
495		GNB2L1
496		HSPA1B
497		RPL17-C18orf32
498		VSNL1
499		FAM181A
500		FAM76A
501		GLUL
502		MORF4L1
503		NFIX
504		POC1B
505		SCARNA2
506		THY1
507		WASF2
508		AKAP9
509		ATRN
510		FAIM3
511		HNRNPC
512		MTURN
513		VIM
514		CAMTA1
515		CHN1
516		H3F3AP4
517		LPHN1
518		PEG3
519		SNORD3D
520		ACTR2
521		BPTF
522		CUX1
523		HLA-DRA
524		MAN1A2
525		PMAIP1
526		SLMO2-ATP5E
527		SNORA24
528		SNORA44
529		YPEL3

## Sheet: All DEGS found between clusters
All DEGs	Cluster 1 (black)	Cluster 2 (red)	Cluster 3 (blue)
1	ARIH2	ACTB	TF
2	ICA1	ATP5I	TTC3
3	KIAA0319	ATRNL1	ALDH6A1
4	PAXBP1	C5orf63	ARIH2
5	RNU1-1	CAP2	CCL5
6	RNU1-2	CCT5	CYB5R3
7	RNU1-27P	CD79B	DNAJC21
8	RNU1-28P	CIT	FBXL20
9	RNU1-3	COPG2	FOXK1
10	RNU1-4	CRIP1	ICA1
11	RNVU1-18	FAM46C	ICA1L
12	RNVU1-7	FLJ44635	IKZF3
13	RNVU1-9	FMOD	KCNQ1
14	SLC7A5	GFOD1	KCNQ1OT1
15	ABCC8	GNAS	KIAA0319
16	ABCD2	H3F3B	LAIR1
17	AC005235.1	HABP4	LOC100131257
18	ACSL4	HDAC5	LPP
19	ADAMTS1	HIST2H2AA4	MDM4
20	ADAMTS8	HLA-J	OPRM1
21	ADAMTS9	HSP90AA1	ORAI2
22	AMY2A	IER2	PAXBP1
23	ARL4A	KLF4	PCDH11Y
24	ASPDH	KLF6	RN7SL1
25	BARX2	KLK3	RN7SL2
26	BCL2L1	MAP1B	RNU1-1
27	BDNF	MSMB	RNU1-2
28	BIN3	MYH11	RNU1-27P
29	BIRC5	NME2	RNU1-28P
30	C11orf45	NR4A1	RNU1-3
31	C12orf73	PCSK2	RNU1-4
32	CACNG3	PIK3AP1	RNU4-1
33	CARM1	PLEKHF2	RNVU1-18
34	CCDC130	PSMD14	RNVU1-7
35	CCDC147-AS1	RGS2	RNVU1-9
36	CD8A	RHOB	SLC43A2
37	CD9	RNF130	SLC7A5
38	CES1	RNU4ATAC	TAPBP
39	CES1P1	RRAGC	TBC1D15
40	CLK2	RUNX1	TFDP2
41	CMAS	SHC3	UGDH-AS1
42	DDX3Y	SLC36A4	XIAP
43	DNASE1L1	SNORD14D	ZNF850
44	DTX3	SNORD59A	MRPL32
45	EMC2	STK24	ZNF26
46	EYA1	TCEAL1	C17orf75
47	FA2H	TCEB2	CBX5
48	FAM138F	TMEM107	CYP20A1
49	FAM229B	TOB2	FBLIM1
50	FAM41C	TRIM2	SPATS2L
51	FAM49A	ABCA1	MBOAT1
52	FGD1	ABCC6	TUBD1
53	FNDC3B	ABCC8	ZBTB8A
54	FOXG1	ABCD2	LINC00506
55	FOXN3-AS2	AC005235.1	MANEA
56	FSCN3	AC007163.3	SNORD14D
57	GALK2	ACADL	LRRC58
58	GCSH	ACOT9	SCAI
59	HSD17B14	ACP5	GNE
60	IDH3A	ACSL4	C21orf62
61	IFNG	ADAMTS1	UGGT1
62	ITGB2	ADAMTS2	ZNF264
63	ITGB2-AS1	ADAMTS8	MAVS
64	IWS1	ADAMTS9	LRTOMT
65	KLF11	ADAT3	ZMAT3
66	LIMK1	ALAD	RNF41
67	LINC01189	ALDH8A1	TRAF3IP2
68	LMAN1	ALG5	MANEAL
69	LMAN1L	ALX1	LIMS1
70	LOC100288911	AMY2A	HOOK3
71	MED15	ANGEL1	AK3
72	MRPL39	ANKK1	PHACTR4
73	NDFIP2	ANKRD26P3	C5orf63
74	NDN	ARHGAP33	TLCD2
75	NEXN	ARHGEF26	BRIP1
76	NFYC	ARL4A	ORC4
77	NKX2-1	ARMCX1	NR4A1
78	NLGN1	ASMTL	ZNF490
79	NME4	ASPDH	LRRC27
80	ORAOV1	ASTE1	ABL2
81	OSBP	ATP5J2	ANKRD20A9P
82	P2RY1	ATP6V1G3	RAB3B
83	PACSIN1	ATP8B4	TOB2
84	PAPD5	ATRAID	NOL9
85	PGAM2	BAG1	GK5
86	PHF5A	BARX2	ZKSCAN1
87	PLOD2	BCL2L1	ZNF793
88	PPARGC1B	BCL2L2	BCDIN3D
89	PPM1N	BDNF	ZKSCAN3
90	PRDM1	BIN3	SHISA9
91	PREB	BIRC5	CA5B
92	RD3	BLVRB	CFLAR
93	RNF20	BRMS1	GPI
94	SF3B5	BRMS1L	TPM3
95	SHC4	BSPRY	IDS
96	SLC17A6	C11orf45	LIX1L
97	SLC39A1	C12orf73	METTL21A
98	SLC7A2	C19orf60	ANKRD12
99	SOX2	C1orf162	LRPAP1
100	TBC1D3	C1orf233	FAM73A
101	TBX5	C1R	MCTS1
102	TCEA2	C5AR2	DFFA
103	TJP1	C9orf156	LYRM7
104	TLE3	C9orf41	XPNPEP3
105	TMBIM1	C9orf89	RBMS2
106	TMEM8B	CA14	PRKAR2A-AS1
107	TNIP3	CA8	SLC31A1
108	TNS3	CACNA1B	ZNF805
109	TPRXL	CACNA2D3	DST
110	TST	CACNG3	IRGQ
111	UBAP2	CALB2	NF2
112	UBAP2L	CAPN1	SERPINB9
113	UBE2Q2	CARM1	QPCT
114	UBLCP1	CAV1	QPCTL
115	USP39	CBY1	CRX
116	VIP	CCDC103	PDDC1
117	VPS33B	CCDC11	FRMD6-AS1
118	ZNF281	CCDC126	TOR1AIP2
119	ZNF30	CCDC130	CLU
120	ZNF354C	CCDC147-AS1	ABCC9
121	INTS3	CCNA2	CPT1A
122	INHBA	CD8A	MSMB
123		CD9	AC011747.4
124		CDHR1	PDE4C
125		CDPF1	POLH
126		CENPK	HDAC5
127		CEP128	EMX2OS
128		CERS6-AS1	EXPH5
129		CES1	RAB27A
130		CES1P1	TSIX
131		CHADL	VPS53
132		CHAF1A	RUNDC1
133		CKMT1A	TBCCD1
134		CKMT1B	ENTPD4
135		CLEC14A	KIAA1324
136		CLK2	PDP2
137		CMAS	IL17RD
138		CNKSR3	ZSCAN22
139		COX11	RRAGC
140		CPAMD8	KLF4
141		CPQ	PLEKHB2
142		CRAT	AP4S1
143		CRH	PSMD14
144		CSRP2	KIAA1456
145		CSRP2BP	DDX5
146		CXCL1	GDPD1
147		DBIL5P	ZNF543
148		DCSTAMP	SGOL1
149		DCTN6	SYNRG
150		DDIT4L	TANGO2
151		DDX25	TNFAIP8L1
152		DDX3Y	ATXN3
153		DGCR2	TTN
154		DGUOK-AS1	CCDC142
155		DMAP1	OPA3
156		DMRT2	AASS
157		DNAJB1	IRF1
158		DNASE1L1	CRIP1
159		DNASE1L2	NRXN3
160		DND1	TCEAL1
161		DOCK1	LOC101927374
162		DPH2	PGAM5
163		DSCAM	HIST2H2AA4
164		DSN1	ANAPC16
165		DUSP2	LINC00294
166		DUSP28	POU5F1
167		EDA2R	SCNM1
168		EEF1A1	TVP23C
169		EEF1DP3	DNAL1
170		EGF	DSTYK
171		EIF4E3	GPR155
172		EMC2	IFNLR1
173		EMC3	CIT
174		EXOC6	KREMEN1
175		EYA1	FDPSP2
176		FA2H	FKBP14
177		FAM138B	ARHGAP26
178		FAM138F	C11orf58
179		FAM185A	PDLIM5
180		FAM229B	SLC24A4
181		FAM41C	IRAK4
182		FAM84A	KIF1B
183		FANCI	LOC646214
184		FAS	PHAX
185		FAXC	SEMA4F
186		FGD1	SLC9A7
187		FGF8	ATCAY
188		FH	FXN
189		FIBIN	PCDH11X
190		FLJ36777	PPM1K
191		FLRT3	FAM161A
192		FLYWCH2	FBXL18
193		FNDC3B	MYH11
194		FOXG1	ENAH
195		FOXN3-AS2	ADRBK2
196		FSCN3	GNL3L
197		FZD5	RNU5B-1
198		GAB3	LOC440300
199		GALK2	SLC4A8
200		GCSH	LOC90834
201		GFAP	CNBP
202		GPATCH3	RNF14
203		GPR162	PLCXD1
204		GPR183	MIRLET7BHG
205		GRIP1	OSBPL2
206		GS1-18A18.1	TATDN3
207		GSN	TRAPPC2
208		GUSB	PCSK2
209		HADH	PHC3
210		HDAC6	PXMP4
211		HIGD2A	VHL
212		HKR1	ZNF43
213		HN1L	CPM
214		HOXC4	VSIG1
215		HRK	NR6A1
216		HSD17B14	STK24
217		IDH3A	ATF6
218		IFNG	CWC25
219		IFRD2	LOC729603
220		IFT88	PEX13
221		IGHMBP2	SLC12A6
222		IMPDH2	AKAP5
223		ING4	CBFA2T2
224		IQCE	SAR1B
225		ISCA2	SPN
226		ITGB2	PRKAR2A
227		ITGB2-AS1	SMG1
228		IWS1	YES1
229		JPH3	APOL1
230		KANSL1-AS1	LOC284023
231		KCNH8	SMYD4
232		KCNT1	GREB1
233		KLF11	NMNAT1
234		KLF5	LOH12CR2
235		KLHL26	LYZ
236		KLHL9	RAB21
237		KLK1	SHROOM1
238		KLK10	PTCHD4
239		KLK6	HLA-J
240		KRTAP5-8	NXN
241		LAMA1	FLJ44635
242		LAMA2	CHP1
243		LETMD1	C14orf23
244		LIMK1	PRR11
245		LINC00477	STEAP2
246		LINC00634	DCAF10
247		LINC01016	TONSL
248		LINC01018	ZNF286A
249		LINC01189	RNF130
250		LMAN1	ARSA
251		LMAN1L	KCNN3
252		LNX1	EEF2K
253		LOC100130992	FRMD6
254		LOC100288911	KIN
255		LOC101927151	L1TD1
256		LOC102060414	ODF2L
257		LOC148696	TAF8
258		LOC284395	AC003102.3
259		LOC644961	KIF18B
260		LOC730668	WAC
261		LRRC16A	KLK3
262		LRRC4C	C1orf229
263		LRRC7	LDLR
264		LRRC8C	NLRP12
265		LSM1	RBM34
266		LYAR	COPG2
267		LZTFL1	KIAA0825
268		MAPRE3	PGM2L1
269		MARCH5'	SIX4
270		MBD3	AP1S3
271		MBIP	GNAL
272		MBP	LOC100506127
273		MCHR2	SEMA3E
274		MDP1	SKA1
275		MEA1	CCT5
276		METTL25	MAP1B
277		MGC50722	SPIB
278		MIA	TADA3
279		MIR4419A	ACSL6
280		MMAA	CYP4V2
281		MPG	GTF2H2B
282		MPV17	RBBP5
283		MRPL15	ARIH2OS
284		MRPL32	GATM-AS1
285		MRPL39	TBC1D24
286		MS4A15	MDM2
287		MUM1	RP11-31F15.2
288		NABP1	TRPM7
289		NANS	UBE2G2
290		NAV2	ATM
291		NDFIP2	IVD
292		NDN	MR1
293		NDUFA7	MTFMT
294		NDUFS7	PPIL6
295		NEDD8-MDP1	KIAA1143
296		NEUROD6	SLC36A4
297		NEXN	CHST6
298		NFASC	LINC00924
299		NFYC	SLC14A2
300		NHEJ1	ARGFX
301		NIF3L1	INMT
302		NKX2-1	PACS2
303		NLGN1	PNPT1
304		NME4	L2HGDH
305		NME5	LOC643406
306		NOL4	MRI1
307		NPC1	PNPO
308		NPM2	TMEM120B
309		NR2E1	PIK3AP1
310		NR2E3	PCDHB9
311		NREP	PDE6A
312		NREP-AS1	SLC7A5P2
313		NT5C1B	USP33
314		NT5C1B-RDH14	ZNF34
315		NTN1	CD82
316		NTPCR	HP09025
317		NUDCD1	SCAMP1
318		OLR1	NME2
319		ONECUT2	CCBE1
320		OPCML	KIAA1191
321		OPN3	CCR6
322		ORAOV1	GNB4
323		OSBP	METTL8
324		OXLD1	DDX51
325		P2RY1	DFFB
326		PACSIN1	PLEKHA2
327		PAPD5	TGFBRAP1
328		PAX6	ZNF2
329		PCSK6	FAM71F2
330		PCYT1A	ZNF527
331		PDE10A	CXADR
332		PDLIM7	PGM2
333		PEX16	ARMC10
334		PGAM2	DIS3L
335		PHF5A	FAM122C
336		PI16	GFOD2
337		PIBF1	KIAA0226
338		PIEZO1	LINC00665
339		PITPNA	ZNF662
340		PLEKHO2	IER2
341		PLK2	AIPL1
342		PLOD2	DENND6A
343		PMM1	PAXBP1-AS1
344		POLD2	SPAST
345		POLM	STX16
346		PPARGC1B	AP3M1
347		PPM1N	FZD3
348		PQLC1	ATF7IP
349		PRAC1	C12orf65
350		PRDM1	P2RX5-TAX1BP3
351		PREB	SLC25A51
352		PSD	TSPYL1
353		PTENP1-AS	CXorf56
354		PTER	ENTPD1
355		PTPN13	ZNF718
356		PTPRM	SNORD59A
357		PTPRU	CNNM3
358		PYCARD	GATAD1
359		RAB15	GLTP
360		RABGGTA	PPP1R12B
361		RASSF8-AS1	PRICKLE2-AS3
362		RAX	SRSF10
363		RAX2	TBXA2R
364		RD3	TRMT2B
365		RDH14	ZNF655
366		RHOBTB1	AKIP1
367		RHOJ	GEMIN8
368		RN7SK	PTPRG-AS1
369		RNF20	SKP2
370		RNU2-1	CD79B
371		RNU2-2P	GFOD1
372		RNU4-2	PLEKHF2
373		RNU5A-1	ARNTL2
374		RNU6-1	CD84
375		RNU6-10P	RAMP2-AS1
376		RNU6-15P	UTP11L
377		RNU6-16P	ZNF554
378		RNU6-2	C10orf32
379		RNU6-33P	HSD17B13
380		RNU6-36P	AAK1
381		RNU6-42P	ADAT1
382		RNU6-7	CCAR1
383		RNU6-8	MEFV
384		RNU6-9	SNORA16A
385		RP11-545I5.3	DNAJC27-AS1
386		RP11-87M18.2	MAP3K9
387		RPL13A	MEAF6
388		RPS2P32	TMEM41B
389		RRP1	RGS2
390		S1PR5	CHRNB1
391		SAMD1	CLSPN
392		SCAF1	ELMOD1
393		SCAMP3	MTG2
394		SEC14L2	STK4
395		SEC24D	C12orf5
396		SESN2	RP11-231I16.1
397		SF3B5	SGK3
398		SGCE	ABCB5
399		SGIP1	GNG4
400		SGTA	GOLGA3
401		SHANK3	INE2
402		SIRT7	KLRD1
403		SLC16A10	MGAT4A
404		SLC17A6	RLIM
405		SLC20A2	ABI2
406		SLC35A4	GJC1
407		SLC39A1	MCUR1
408		SLC6A1	OR7D2
409		SLC6A12	TTC39C
410		SLC7A2	CAP2
411		SLC7A3	OPHN1
412		SLC7A6OS	SLC25A32
413		SLC9A3R1	SLC7A14
414		SLMO2	CMBL
415		SLX4IP	FUT2
416		SOX2	ILF3-AS1
417		SPHAR	LMX1B
418		SPP1	SPATA5
419		SPRY3	ARMC9
420		SPTB	ATG14
421		SRPRB	DNM1L
422		TACC2	FAM227A
423		TBC1D3	FCAR
424		TBCK	SLC25A15
425		TBX5	SLFNL1-AS1
426		TCEA2	TMEM168
427		TCIRG1	ZNF526
428		TEC	ZNF555
429		TGIF2LX	CD3E
430		THAP2	CD3EAP
431		TJP1	DLEU2
432		TLE3	EMP2
433		TMBIM1	PLEKHG2
434		TMCC3	BACE2
435		TMEFF1	C19orf35
436		TMEM11	LINC00476
437		TMEM161A	MTPAP
438		TMEM170A	ZNF818P
439		TMEM235	CCDC122
440		TMEM25	EYA3
441		TMEM40	TXNIP
442		TNIP3	FMOD
443		TNS3	GGPS1
444		TOX	IDO1
445		TPRA1	LINC01204
446		TPRXL	ME2
447		TPTE2	NEK2
448		TRIM28	NLRC3
449		TRMT1	PTK6
450		TRPC1	VSTM4
451		TST	FRY-AS1
452		TTC38	LINC01209
453		TUSC1	PTPN14
454		UBAP2	MRO
455		UBAP2L	PPP1R3B
456		UBE2Q2	SLC28A2
457		UQCRHL	SPRED1
458		USP37	ASB6
459		USP39	CCDC90B
460		USP43	EXD1
461		VASH1	FLJ42102
462		VIP	JPX
463		VKORC1	MAP3K13
464		VPS33B	MPPE1
465		VPS52	OCLN
466		VPS72	KCTD20
467		WDR54	PPFIBP1
468		XPO7	MSRB3
469		ZDHHC1	ODF2
470		ZHX1-C8ORF76	PIGR
471		ZMIZ2	SGSM1
472		ZNF12	STYX
473		ZNF23	DCUN1D2
474		ZNF281	LINC00501
475		ZNF30	PIGX
476		ZNF354C	RP11-98L5.2
477		ZNF419	TRIM58
478		ZNF485	ZSCAN29
479		ZNF517	DESI1
480		ZNF641	P2RY2
481		ZNF654	LOC100506688
482		ZNF688	PARD6G
483		ZNF98	SLC30A6
484		ZSCAN5A	ZCCHC8
485		ZUFSP	ATP6V0A2
486		CNOT7	CLCC1
487		RNF187	ELK4
488		SNORD5	GBP4
489		ARHGAP32	RABL5
490		JUN	SSR3
491		IL5RA	TUFT1
492		KIAA1731	C4orf26
493		CD74	RASGRP4
494		TPT1	RP11-175K6.1
495		SNORD3A	SHROOM4
496		FTH1	ZFYVE20
497		LRRC37A	ATP5I
498		CD83	FAM46C
499		CALM1	CLUAP1
500		PTGER4	DAND5
501		SNORD118	ITIH5
502		SNORD76	KCNJ11
503		RNY3	CHMP1B
504		SNORD3C	JAK3
505		PLP1	PARK2
506		PTMA	BROX
507		FGF1	FBXO44
508		GPR85	RFT1
509		GNAZ	TPMT
510		SHC4	GNAS
511		RNU6-30P	KLF6
512		RNU6-31P	TCEB2
513		RNU6-39P	TRPV1
514		2015-09-01	HABP4
515		SNORD79	WDR76
516		UBLCP1	ENTPD1-AS1
517		MASP2	ZNF250
518		PABPC1	RBM3
519		RPL21P28	TMEM107
520		FAM49A	ZNF585B
521		RPS23	HSP90AA1
522		MTHFD2	AFF3
523		SYT1	LOC100190986
524		HK1	ACTB
525		TMEM8B	GFPT1
526		ERH	SMCHD1
527		SPARCL1	RUNX1
528		HNRNPA0	ATRNL1
529		PABPC4	RNU4ATAC
530		RPL13AP5	H3F3B
531		ATP1B1	SHC3
532		CELF4	CNOT7
533		GDAP1	RNF187
534		NUCKS1	SNORD5
535		RPL31	PRDM2
536		TANK	ARHGAP32
537		DTX3	JUN
538		HLA-B	DDX17
539		MED15	KIAA1731
540		SNORD3B-1	CD74
541		LCP1	TPT1
542		SNORD62B	SNORD3A
543		RPS2	FTH1
544		PHYHIPL	CD83
545		SNORD3B-2	CALM1
546		ATP6V0A1	PTGER4
547		GAPDH	SNORD118
548		AHDC1	SNORD76
549		SRSF7	RNY3
550		MYL9	SNORD3C
551		TMSB4X	PLP1
552		CYB561A3	PTMA
553		FTH1P3	FGF1
554		HSP90AB1	GPR85
555		PTPRT	RNU6-39P
556		AZIN1	2015-09-01
557		RNU6-48P	SNORD79
558		SCARNA9	RNU6-30P
559		PEBP1	RNU6-31P
560		YWHAZ	PABPC1
561		CCDC88A	RPL21P28
562		CNP	RPS23
563		RTN4	SYT1
564		CAMK2A	HK1
565		FAM107A
566		LOC283788
567		MAP1A
568		MAP2
569		SEZ6L2
570		YWHAE
571		AKAP4
572		LARP7
573		CAMK2N1
574		FOS
575		YWHAB
576		GPM6B
577		PPP3CA
578		CMIP
579		TSC22D3
580		DAB1
581		DAB1-AS1
582		JUND
583		NEFL
584		PPP1R15A
585		FOXP1
586		TMSB10
587		CFL1
588		MYH10
589		SON
590		UBA52
591		DCUN1D3
592		LOC284454
593		DPYSL2
594		EIF1
595		FKBP1A
596		HLA-C
597		RNU6-46P
598		RTN3
599		SNORD83A
600		TNRC6B
601		AHNAK
602		NTRK2
603		PNRC1
604		TAGLN
605		UBC
606		CD69
607		LOC283070
608		NRGN
609		VAMP2
610		EEF1G
611		KIF3C
612		RPS17L
613		SPTBN1
614		STMN2
615		CALM2
616		ITM2B
617		PCDH9
618		CEBPZ
619		RAC1
620		RNU6-14P
621		SLC1A2
622		SNORD8
623		TNN
624		FAU
625		HADHA
626		KLF9
627		ZBTB38
628		FOSB
629		HNRNPL
630		NAP1L1
631		CALR
632		LMO4
633		RPSAP58
634		SNAP25
635		KMT2A
636		PTGDS
637		SNORD87
638		ARPC3
639		BASP1
640		CUL5
641		HLA-E
642		SNORD17
643		TNPO2
644		CCNI
645		CSDE1
646		HLA-A
647		SCARNA10
648		ZFHX4
649		ALDOA
650		DUSP1
651		FAM181A-AS1
652		NDUFA4
653		NME7
654		RPS18P9
655		BCL2L2-PABPN1
656		CPE
657		CRABP2
658		FTL
659		GAP43
660		GPM6A
661		MEF2C
662		OAZ1
663		PABPN1
664		PJA2
665		APP
666		EEF1B2
667		GABRB2
668		HSPA8
669		KIF5C
670		MIR1248
671		RBFOX1
672		SET
673		SV2A
674		KLF2
675		PCBP2
676		PTGER4P2-CDK2AP2P2
677		MLLT3
678		DAP3
679		EIF4G2
680		FAM155A
681		GNB2L1
682		HSPA1B
683		RPL17-C18orf32
684		VSNL1
685		FAM181A
686		FAM76A
687		GLUL
688		MORF4L1
689		NFIX
690		POC1B
691		SCARNA2
692		THY1
693		WASF2
694		AKAP9
695		ATRN
696		FAIM3
697		HNRNPC
698		MTURN
699		VIM
700		INTS3
701		CAMTA1
702		CHN1
703		H3F3AP4
704		LPHN1
705		PEG3
706		SNORD3D
707		ACTR2
708		BPTF
709		CUX1
710		HLA-DRA
711		MAN1A2
712		PMAIP1
713		SLMO2-ATP5E
714		SNORA24
715		SNORA44
716		YPEL3
