# Supplementary material for: Massive and parallel expression profiling using microarrayed single-cell sequencing
Source: Nat Commun. 2016 Oct 14;7:13182. doi: 10.1038/ncomms13182 (PMC5067491; doi:10.1038/ncomms13182)
Supplement: Supplementary Data 3 — Differentially expressed genes within the CLL subsets, marking intra-tumor heterogeneity [file ncomms13182-s4.xlsx]

## Sheet: Subset#1 - Unique DEGs
Supplementary Data 3. Differentially expressed genes within the CLL subsets, marking intra-tumor heterogeneity
	Cluster 1 (black)	Cluster 2 (red)	Cluster 3 (blue)		Number of cells per cluster	Cluster 1 (black)	Cluster 2 (red)	Cluster 3 (blue)
1		DGKD	TUBB4B			475	37	53
2		TWF1	GUSBP1
3		TMEM154	PSMA6
4		TMEM184A	STAM-AS1
5		JPH3	PDCD6
6		NDUFB10	MAP7D2
7		NUP98	CDKN2B
8		PAX6	GNL1
9		PFKFB4	KHDRBS2
10		MAGI2	ADARB1
11		GAS5	DPY19L2P2
12		NEBL-AS1	MAP7
13		NUP88	ARL3
14		KIAA1147	SLC2A3
15		HEATR1	ZNF480
16		RP11-261C10.3	KPNA3
17		NFE2L2	MURC
18		A1CF	INE1
19		LOC100507462	CENPC
20		LOC652276	CEP290
21		PVR	ATP7A
22		CACYBP	C3orf17
23		METAP2	DNAJC17
24		AIM1	TRIM46
25		C11orf57	C6orf132
26		MFSD6	SP3
27		PECR	SNORD18B
28		GTF2A1	LOC100131347
29		S100P	NPIPA8
30		PTGES	JRK
31		CFL2	SUCLG2-AS1
32		HNRNPUL2	TTC21B
33		SCFD1	SFMBT1
34		PLS3	RP11-503C24.4
35		EIF2AK3	TRAM1
36		RBM8A	SGPL1
37		GAB2	KALRN
38		CUBN	HNRNPA1P10
39		C12orf4
40		PSMA2
41		ZC3H7A
42		MRPL57
43		TCEANC
44		SBF2-AS1
45		RP11-480I12.7
46		STX7
47		UBR2
48		NPLOC4
49		PPCS
50		RAB43
51		AKAP17A
52		REXO1
53		CES3
54		DHX8
55		SH3TC2
56		GORAB
57		CTF1
58		STARD13
59		KIAA0907
60		MED15
61		ATF2
62		RS1
63		SNORD83B
64		SRSF12
65		LINC00641
66		PTPN1
67		PIBF1
68		HAR1A
69		FAM84B

## Sheet: Subset#1 - All DEGs
	Cluster 1 (black)	Cluster 2 (red)	Cluster 3 (blue)		Number of cells per cluster	Cluster 1 (black)	Cluster 2 (red)	Cluster 3 (blue)
1	ELP2	LAYN	LSM5			475	37	53
2	TRIM44	PDE4D	TINAGL1
3	SNORD100	APBB1IP	PDLIM2
4	ZFAND3	GPR110	SMUG1
5	PTOV1	FBRS	SRI
6	CDH1	DGKD	NOL4
7	POGZ	PTPN13	PDCD4-AS1
8	SIGLEC16	RBM23	RARB
9	BMS1	RAB5C	PSD
10		SIGLEC16	PTPN13
11		KDM1A	TUBB4B
12		SF3A3	DCAF8
13		TWF1	SKIV2L
14		FAM21B	FAM169A
15		CD9	TAS2R20
16		NAA30	GUSBP1
17		MKKS	IRGM
18		BMF	ERO1L
19		TMEM154	PITHD1
20		TMEM184A	ZNF587B
21		GPD2	GPR110
22		UBE2H	APBB1IP
23		KIAA1211	NAA30
24		MED23	RC3H2
25		EAPP	KIAA0100
26		C5AR1	CPLX1
27		AC095067.1	PSMA6
28		PPP2R2C	ZFAND3
29		PITHD1	FAM21B
30		SNORD100	BMF
31		STK25	PDE4D
32		KIAA0100	STAM-AS1
33		CASP3	MAP6
34		INSR	PTOV1
35		EYA1	C5AR1
36		FAM169A	PDCD6
37		TBC1D9	CAGE1
38		VPS4A	INSR
39		JPH3	PTK2B
40		TRIM23	RNF38
41		NDUFB10	EYA1
42		ZNF587B	TBC1D9
43		TRIM44	PAPD4
44		LSM5	MAP7D2
45		ZNF503	CASP3
46		TINAGL1	SF3A3
47		PDLIM2	KDM1A
48		DCAF8	VPS4A
49		CDH1	RP5-1069C8.2
50		PSD	PCAT5
51		NUP98	RAB5C
52		DSCAM-AS1	UBE2H
53		TAS2R20	STK25
54		PAPD4	LAYN
55		RARB	CD9
56		RHPN2	KIAA1211
57		KIAA1644	RBM23
58		NOL4	TRIM23
59		MAP6	IKZF1
60		SKIV2L	GPD2
61		ELP2	MKKS
62		PTK2B	CDKN2B
63		CPLX1	GNL1
64		PAX6	KLK7
65		SMC1A	AC095067.1
66		PFKFB4	RHPN2
67		PCAT5	ZNF503
68		CAGE1	BMS1
69		ERO1L	FBRS
70		TAB2	KHDRBS2
71		IKZF1	KIAA1644
72		MAGI2	MED23
73		POGZ	TAB2
74		RC3H2	ADARB1
75		KLK7	PPP2R2C
76		RP5-1069C8.2	DPY19L2P2
77		RNF38	MAP7
78		SMUG1	DSCAM-AS1
79		CDK17	ARL3
80		IRGM	EAPP
81		AIM2	SMC1A
82		GAS5	AIM2
83		ANKRD6	EMR2
84		NEBL-AS1	CDK17
85		ANTXR2	SST
86		NUP88	ANTXR2
87		PDCD4-AS1	SLC2A3
88		KIAA1147	ANKRD6
89		EMR2	C10orf111
90		HEATR1	RBM14
91		SST	ZNF480
92		RBM14	KANSL1L
93		NDUFV2	NDUFV2
94		RNASEH1	TMEM261
95		KANSL1L	RNASEH1
96		BUB3	BUB3
97		RP11-261C10.3	CDC42EP3
98		C10orf111	KPNA3
99		ILKAP	PLCG2
100		TMEM261	SNORA57
101		CDC42EP3	FAM69A
102		FAM69A	MURC
103		SNORA57	INE1
104		NFE2L2	ILKAP
105		KSR2	KSR2
106		PLCG2	FAM21A
107		FAM21A	SNX15
108		A1CF	ENDOD1
109		ENDOD1	SEMA6A
110		LOC100507462	CENPC
111		SEMA6A	CEP290
112		SNX15	ARHGEF2
113		LOC652276	FOXO1
114		ARHGEF2	GON4L
115		GON4L	COX7B
116		FOXO1	RABGGTB
117		PVR	ATP7A
118		COX7B	ATF7IP2
119		RABGGTB	FAM13B
120		CACYBP	ESCO1
121		FAM13B	TMEM68
122		ATF7IP2	RSBN1L
123		UBTF	UBTF
124		SMIM5	C3orf17
125		RSBN1L	APOO
126		NCCRP1	AP3B1
127		U2AF1L4	SMIM5
128		APOO	NCCRP1
129		AP3B1	U2AF1L4
130		NFYC	NFYC
131		ESCO1	ERVK13-1
132		METAP2	TCEAL5
133		TMEM68	SHCBP1
134		TCEAL5	DNAJC17
135		ERVK13-1	TRIM46
136		SHCBP1	RNF8
137		C5orf60	ZCCHC6
138		VDR	C5orf60
139		ARFGEF1	SERTAD4-AS1
140		SPIC	SPIC
141		CREBZF	C6orf132
142		SERTAD4-AS1	ARFGEF1
143		RSRP1	VDR
144		LOC642236	CRBN
145		AIM1	SLC25A23
146		C11orf57	USP24
147		CRLF2	CREBZF
148		MFSD6	CRLF2
149		ZCCHC6	CNOT6L
150		RNF8	SP3
151		PECR	LOC642236
152		CAPRIN1	ENTPD3
153		GTF2A1	CAPRIN1
154		S100P	ZNF876P
155		PTGES	KRIT1
156		USP24	SNORD18B
157		CRBN	MBD4
158		CFL2	LOC100131347
159		SLC25A23	WDR27
160		MBD4	PEX1
161		HNRNPUL2	IBTK
162		SCFD1	NPIPA8
163		PLS3	RSRP1
164		EIF2AK3	JRK
165		RBM8A	SUCLG2-AS1
166		GAB2	TTC21B
167		CNOT6L	SFMBT1
168		CUBN	RP11-503C24.4
169		C12orf4	TRAM1
170		PSMA2	SGPL1
171		ZC3H7A	KALRN
172		MRPL57	HNRNPA1P10
173		TCEANC
174		SBF2-AS1
175		RP11-480I12.7
176		STX7
177		UBR2
178		NPLOC4
179		PPCS
180		RAB43
181		AKAP17A
182		REXO1
183		CES3
184		DHX8
185		SH3TC2
186		GORAB
187		CTF1
188		STARD13
189		KIAA0907
190		MED15
191		ATF2
192		RS1
193		IBTK
194		SNORD83B
195		SRSF12
196		ZNF876P
197		PEX1
198		KRIT1
199		LINC00641
200		ENTPD3
201		PTPN1
202		WDR27
203		PIBF1
204		HAR1A
205		FAM84B

## Sheet: Subset#2 - Unique DEGS
	Cluster 1 (black)	Cluster 2 (red)	Cluster 3 (blue)		Number of cells per cluster	Cluster 1 (black)	Cluster 2 (red)	Cluster 3 (blue)
1	C5orf63	CARHSP1	ARSK			484	156	88
2		AC159540.1	ATP11B
3		TRAPPC13	CNTN2
4		TPTE2P5	MEST
5		LOC100129935	MGC16142
6		STAG3L3	S1PR3
7		DLX6	SPDYE6
8		C18orf61	USP4
9		DYDC1
10		CAMK1
11		UCKL1
12		FAM106A
13		MAN1B1
14		ZMAT1
15		GLIPR1
16		EIF1AD
17		RNF4
18		APOC1
19		SNORA46
20		GCNT2
21		RAB14
22		ZBTB11-AS1
23		GPR65
24		PBLD

## Sheet: Subset#2 - All DEGs
	Cluster 1 (black)	Cluster 2 (red)	Cluster 3 (blue)		Number of cells per cluster	Cluster 1 (black)	Cluster 2 (red)	Cluster 3 (blue)
1	C5orf63	DAB1-AS1	FLJ35934			484	156	88
2	DAB1-AS1	DAB1	ARSK
3	DAB1	CARHSP1	ATP11B
4		AC159540.1	CNTN2
5		FLJ35934	MEST
6		TRAPPC13	MGC16142
7		TPTE2P5	S1PR3
8		LOC100129935	SPDYE6
9		STAG3L3	USP4
10		DLX6
11		C18orf61
12		DYDC1
13		CAMK1
14		UCKL1
15		FAM106A
16		MAN1B1
17		ZMAT1
18		GLIPR1
19		EIF1AD
20		RNF4
21		APOC1
22		SNORA46
23		GCNT2
24		RAB14
25		ZBTB11-AS1
26		GPR65
27		PBLD

## Sheet: Subset#4 - Unique DEGS
	Cluster 1 (black)	Cluster 2 (red)	Cluster 3 (blue)		Number of cells per cluster	Cluster 1 (black)	Cluster 2 (red)	Cluster 3 (blue)
1	CYP2W1	FRYL	HNRNPUL1			434	64	79
2	TMCO1	EAF1	ELF1
3	FKTN	CNN2	RIF1
4		IGFBP5	NTM
5		SNORA53	PPP1R9A
6		PRRT2	G6PC
7		ARSD	UBA6
8		SNORD87	PTCD3
9		SRRM4	SNORD116-5
10		AKR7A2	XRCC5
11		VDAC1	IRF2BP1
12		UBE2D2	PTPRD
13		FLJ13197	GSTCD
14		AGMO	MCMDC2
15		ALDOC	TRIM8
16		THUMPD1	SNCB
17		SIGLEC8	SNORD116-8
18		BTAF1	LOC729444
19		LOC100506548	AP2B1
20		PTOV1-AS1	LYRM4
21		AIFM2	SH3BP5
22		CEP63	ZHX1
23		SNORA21	AP1G1
24			NRXN2
25			OSTM1
26			EEF1E1-BLOC1S5
27			NAPG
28			C18orf61
29			NHLRC2
30			FRA10AC1
31			C7orf73
32			MSS51
33			FAM171A1
34			TCAM1P
35			LRRC47
36			LRRC49
37			KDM2A
38			UBE2Q2P3
39			IYD
40			WSB2
41			ASMTL-AS1
42			YIPF5
43			LINC01021
44			ENO2
45			IREB2
46			FUBP1
47			FNIP1
48			TERF2IP
49			PDPR
50			COBLL1
51			ACVR2B-AS1
52			ISLR

## Sheet: Subset#4 - All DEGs
	Cluster 1 (black)	Cluster 2 (red)	Cluster 3 (blue)		Number of cells per cluster	Cluster 1 (black)	Cluster 2 (red)	Cluster 3 (blue)
1	EPC1	CD164	EPC1			475	37	53
2	WASF2	ATP5H	HNRNPUL1
3	CCDC84	ZBTB18	PAK1IP1
4	SNORD52	MIER1	ELF1
5	C3orf14	CCDC84	CD164
6	PIP4K2B	RNMT	ATP5H
7	FCER2	DNAJC3	MAPRE2
8	CYP2W1	ARL8B	ZBTB18
9	HSD3B7	SNORD52	RIF1
10	LOC729683	C3orf27	WASF2
11	WHAMMP2	C3orf14	NTM
12	MICB	UGT2B15	PPP1R9A
13	TMCO1	DPY19L1P1	OPA1
14	METTL10	PIP4K2B	EVI2B
15	TCTN2	FAM155A	TOP1
16	GXYLT1	MARCKSL1	MIER1
17	FKTN	ZNF707	G6PC
18	CAP1	CHEK1	RNMT
19	GRM3	FRYL	PAK1
20	FBL	SMAP1	DNAJC3
21	DNMT3A	MMACHC	COX8A
22		PARVA	ARL8B
23		HDLBP	ZC3H15
24		AC009227.2	C3orf27
25		AGO4	UGT2B15
26		CTNND2	DPY19L1P1
27		LOC613037	FAM155A
28		ATPIF1	MARCKSL1
29		WASL	ZNF707
30		NCDN	AGAP1
31		RAD23A	CHEK1
32		TMEM131	UBA6
33		PCSK5	FCER2
34		ST6GAL1	SMAP1
35		GATAD2B	MMACHC
36		EAF1	PARVA
37		ROCK2	WDR93
38		ATP8B1	HDLBP
39		PXK	PTCD3
40		CNN2	EPB41L1
41		DNAJB6	AC009227.2
42		FAM172BP	SNHG6
43		IGFBP5	AGO4
44		TNS4	SNORD116-5
45		CEP350	CTNND2
46		LINC00342	APBB2
47		NSD1	XRCC5
48		TAF7	THOC2
49		SNORA53	CENPL
50		PTCH2	LOC613037
51		LOC100506060	URB1
52		S100PBP	IRF2BP1
53		DPP6	PTPRD
54		TP53INP1	TP53
55		FAM107B	ATPIF1
56		ATP5O	WASL
57		GGNBP2	GSTCD
58		HNRNPL	NCDN
59		EWSR1	MCMDC2
60		MICB	TRIM8
61		PRRT2	RAD23A
62		RAPGEF1	TMEM131
63		LINC00934	PCSK5
64		ENTPD3-AS1	ST6GAL1
65		LITAF	PTPN11
66		ARF3	GATAD2B
67		CNNM1	ROCK2
68		LDHA	ATP8B1
69		KIAA1033	PXK
70		APPBP2	DNAJB6
71		NEGR1	LOC729683
72		C20orf166-AS1	FAM172BP
73		SNORD8	TNS4
74		WDR33	CEP350
75		2011-09-01	LINC00342
76		HLA-DMA	NSD1
77		ARSD	SNCB
78		ZEB1	TAF7
79		SIGLEC14	SNORD116-8
80		DLK2	LOC729444
81		MEF2A	PTCH2
82		GCFC2	LOC286190
83		NDUFB4	LOC100506060
84		SNORD87	S100PBP
85		SRRM4	DPP6
86		MARVELD2	AP2B1
87		AKR7A2	TP53INP1
88		LOC283070	FAM107B
89		COX6B1	WHAMMP2
90		FAM204A	ATP5O
91		STAM	GGNBP2
92		WAPAL	HNRNPL
93		TCTN2	EWSR1
94		LOC100287042	LYRM4
95		NIN	SH3BP5
96		VDAC1	ZHX1
97		PFDN5	RAPGEF1
98		TUBB	LINC00934
99		2002-09-01	SRSF12
100		RBM33	ENTPD3-AS1
101		SGPP1	LITAF
102		POU2F3	AP1G1
103		GABARAPL1	ARF3
104		IQSEC1	NRXN2
105		SFMBT1	CNNM1
106		ADAMTS6	OSTM1
107		PPP1R15A	EEF1E1-BLOC1S5
108		PRRC2A	LDHA
109		DAG1	KIAA1033
110		CCDC91	APPBP2
111		HSD3B7	NEGR1
112		ENSA	NAPG
113		FFAR2	C20orf166-AS1
114		AC006115.3	KCNE3
115		APBB2	ATP5G2
116		UBE2D2	SNORD8
117		PTPN11	C18orf61
118		FLJ13197	NHLRC2
119		TP53	WDR33
120		CNOT1	2011-09-01
121		AGMO	FRA10AC1
122		THOC2	METTL10
123		ALDOC	C7orf73
124		SRSF12	FFAR2
125		ENPP2	MSS51
126		SNHG6	HLA-DMA
127		THUMPD1	CNOT1
128		COX8A	ZEB1
129		EVI2B	SIGLEC14
130		SIGLEC8	DLK2
131		EPB41L1	MEF2A
132		KCNE3	GCFC2
133		ZC3H15	NDUFB4
134		PAK1	FAM171A1
135		BTAF1	GPBP1
136		TOP1	MARVELD2
137		PAK1IP1	LOC283070
138		AGAP1	COX6B1
139		LOC100506548	TCAM1P
140		GPBP1	FAM204A
141		OPA1	STAM
142		C11orf70	PGAP1
143		GRM3	WAPAL
144		WDR93	ENPP2
145		PTOV1-AS1	LOC100287042
146		PGAP1	NIN
147		MAPRE2	PFDN5
148		AIFM2	TUBB
149		DNMT3A	AC006115.3
150		CENPL	2002-09-01
151		CEP63	RBM33
152		URB1	LRRC47
153		SNORA21	SGPP1
154		LOC286190	POU2F3
155		ATP5G2	GABARAPL1
156			IQSEC1
157			GXYLT1
158			SFMBT1
159			LRRC49
160			ADAMTS6
161			KDM2A
162			PPP1R15A
163			C11orf70
164			PRRC2A
165			DAG1
166			ENSA
167			CCDC91
168			CAP1
169			UBE2Q2P3
170			IYD
171			WSB2
172			ASMTL-AS1
173			YIPF5
174			LINC01021
175			ENO2
176			IREB2
177			FUBP1
178			FNIP1
179			TERF2IP
180			PDPR
181			COBLL1
182			ACVR2B-AS1
183			ISLR
