# Supplementary material for: Massive and parallel expression profiling using microarrayed single-cell sequencing
Source: Nat Commun. 2016 Oct 14;7:13182. doi: 10.1038/ncomms13182 (PMC5067491; doi:10.1038/ncomms13182)
Supplement: Supplementary Data 4 — Cost estimates for MASC-seq and comparison to the Fluidigm C1 system [file ncomms13182-s5.xlsx]

## Sheet: Sheet1
Supplementary Data 4. Cost estimates for MASC-seq and comparison to the Fluidigm C1 system
Summary of costs in USD	Per cell	Percent cost of Fluidigm C1	Per C1 IFC or 96 cells	Per MASC-seq array or 1007 cells
MASC-Seq	0.134587	N/A	12.9204	135.53
Fluidigm C1	21.4759	0.626691	2061.68	10265.5
	MASC-seq	MASC-seq
Detailed cost estimates in USD	Array (1007 cells)	Per cell
Codelink Slides	2.5	0.00248262
Outsourcing printing	30.41	0.0301986
DNA primers and barcodes	7.16	0.00711023
Agencourt AMPure XP	4.63045	0.00459826
KAPA HiFi HotStart ReadyMix PCR kit	0.57174	0.000567766
Dynabeads MyOne Streptavidin C1	11.3438	0.0112649
SuperScript III Reverse Transcriptase	34.0461	0.0338094
RNaseOUT Recombinant Ribonuclease Inhibitor	7.88634	0.00783152
USER Enzyme	9.8352	0.00976683
Proteinase K and PKD buffer	2.27676	0.00226093
DNA Polymerase I	3.82794	0.00380133
RNaseH	1.26693	0.00125813
T4 DNA Polymerase	3.9	0.00387289
MEGAscript T7 Transcription kit	8.45335	0.00839459
SUPERase In RNase Inhibitor	0.664992	0.000660369
T4 Rnl2, truncated	5.94	0.00589871
RNase Inhibitor, murine	0.816	0.000810328
Total (without sequencing)	135.53	0.134587
	Fluidigm C1™	Fluidigm C1™
Detailed cost estimates in USD	Per IFC (96 cells)	Per cell
Fluidigm C1™ Single-Cell Auto Prep Reagent Kit for mRNA Seq	84.1	0.876042
Fluidigm C1™ Single-Cell Chip	1038.12	10.8138
Indexing reagents (Nextera XT Index kit)	22.1	0.230208
SMARTer Ultra Low RNA Kit for the Fluidigm C1™ System	661	6.88542
Library prep reagents (Nextera XT DNA library preparation)	256.36	2.67042
Total (without sequencing)	2061.68	21.4759
