# Supplementary material for: Massive and parallel expression profiling using microarrayed single-cell sequencing
Source: Nat Commun. 2016 Oct 14;7:13182. doi: 10.1038/ncomms13182 (PMC5067491; doi:10.1038/ncomms13182)
Supplement: Supplementary Data 5 — FACS sorting accuracy [file ncomms13182-s6.xlsx]

## Sheet: Sheet1
Supplementary Table 5. FACS sorting accuracy
Total number of cells sorted	Total number of barcode hits	Sorting accuracy [%]
121	63	52.06
121	75	61.09
121	74	61.15
484	232	47.94
484	221	45.66
484	289	59.72
882	383	43.42
882	392	44.45
882	394	44.67
1089	432	39.67
1089	497	45.64
1089	421	38.66
1089	403	37.01
1089	379	34.80
1089	426	39.12
1089	587	53.90
