# Supplementary material for: Massive and parallel expression profiling using microarrayed single-cell sequencing
Source: Nat Commun. 2016 Oct 14;7:13182. doi: 10.1038/ncomms13182 (PMC5067491; doi:10.1038/ncomms13182)
Supplement: Supplementary Data 6 — List of oligonucleotide sequences used as smFISH probes [file ncomms13182-s7.xlsx]

## Sheet: Sheet1
Supplementary Data 6. List of oligonucleotide sequences used as smFISH probes
Each oligo was synthesized with a 3'-amino modification for subsequent conjugation to an NHS-functionalized fluorophore (see Materials and Methods)
Probe name	ENSEMBL gene	ENSEMBL transcript	Oligo #	Oligo sequence (5'->3')	Fluorophore
NPM1	ENSG00000181163	ENST00000296930	NPM1_1	ACCTCCTTCCAGGTACTCCG	Cy5
NPM1	ENSG00000181163	ENST00000296930	NPM1_2	ACCCCACTCCTTTCTACCTC	Cy5
NPM1	ENSG00000181163	ENST00000296930	NPM1_3	CGTCCTGCGCAAGCGCTTTT	Cy5
NPM1	ENSG00000181163	ENST00000296930	NPM1_4	TGAAGATCTCGCGAGCGCTT	Cy5
NPM1	ENSG00000181163	ENST00000296930	NPM1_5	TCCCCGCGCTTATATATAGA	Cy5
NPM1	ENSG00000181163	ENST00000296930	NPM1_6	AATCACACCAGGGAAAGGAC	Cy5
NPM1	ENSG00000181163	ENST00000296930	NPM1_7	AGAGAACAACCGCGCAGGAC	Cy5
NPM1	ENSG00000181163	ENST00000296930	NPM1_8	GGAGATAAAAGAACGCTGCT	Cy5
NPM1	ENSG00000181163	ENST00000296930	NPM1_9	ACTTAGGTAGGAGAGAAGGC	Cy5
NPM1	ENSG00000181163	ENST00000296930	NPM1_10	ACCGAAAAGATAGTTCTGGG	Cy5
NPM1	ENSG00000181163	ENST00000296930	NPM1_11	GATAACTGGTGCTCATTTTC	Cy5
NPM1	ENSG00000181163	ENST00000296930	NPM1_12	CCCTAAACTGACCGTTCTTA	Cy5
NPM1	ENSG00000181163	ENST00000296930	NPM1_13	GCAACTCATCCTTTGCACCA	Cy5
NPM1	ENSG00000181163	ENST00000296930	NPM1_14	ATTGCCTCTGCTTCAACAAT	Cy5
NPM1	ENSG00000181163	ENST00000296930	NPM1_15	AATTGGACTGCCTTCGTAAT	Cy5
NPM1	ENSG00000181163	ENST00000296930	NPM1_16	ACCTTAAGACCACTGGTGGT	Cy5
MYC	ENSG00000136997	ENST00000377970	MYC_1	GGTTTTCCACTACCCGAAAA	AlexaFluor594
MYC	ENSG00000136997	ENST00000377970	MYC_2	CTGTTGGTGAAGCTAACGTT	AlexaFluor594
MYC	ENSG00000136997	ENST00000377970	MYC_3	GTCGTAGTCGAGGTCATAGT	AlexaFluor594
MYC	ENSG00000136997	ENST00000377970	MYC_4	CAGTAGAAATACGGCTGCAC	AlexaFluor594
MYC	ENSG00000136997	ENST00000377970	MYC_5	TGCTGGTAGAAGTTCTCCTC	AlexaFluor594
MYC	ENSG00000136997	ENST00000377970	MYC_6	GGCTGCAGCTCGCTCTGCTG	AlexaFluor594
MYC	ENSG00000136997	ENST00000377970	MYC_7	TCCAGATATCCTCGCTGGGC	AlexaFluor594
MYC	ENSG00000136997	ENST00000377970	MYC_8	GTGGGCAGCAGCTCGAATTT	AlexaFluor594
MYC	ENSG00000136997	ENST00000377970	MYC_9	GGTCACCATCTCCAGCTGGT	AlexaFluor594
MYC	ENSG00000136997	ENST00000377970	MYC_10	AAACTCTGGTTCACCATGTC	AlexaFluor594
MYC	ENSG00000136997	ENST00000377970	MYC_11	TTTTGATGAAGGTCTCGTCG	AlexaFluor594
MYC	ENSG00000136997	ENST00000377970	MYC_12	CTCCACATACAGTCCTGGAT	AlexaFluor594
MYC	ENSG00000136997	ENST00000377970	MYC_13	CTTCTCTGAGACGAGCTTGG	AlexaFluor594
MYC	ENSG00000136997	ENST00000377970	MYC_14	CTTTGCGCGCAGCCTGGTAG	AlexaFluor594
MYC	ENSG00000136997	ENST00000377970	MYC_15	TCAGATCCTGCAGGTACAAG	AlexaFluor594
MYC	ENSG00000136997	ENST00000377970	MYC_16	TCTTGCGAGGCGCAGGACTT	AlexaFluor594
MYC	ENSG00000136997	ENST00000377970	MYC_17	TCGAGGAGAGCAGAGAATCC	AlexaFluor594
MYC	ENSG00000136997	ENST00000377970	MYC_18	GTCTCCTCATGGAGCACCAG	AlexaFluor594
MYC	ENSG00000136997	ENST00000377970	MYC_19	CTCCTCAGAGTCGCTGCTGG	AlexaFluor594
MYC	ENSG00000136997	ENST00000377970	MYC_20	AGGAGCCTGCCTCTTTTCCA	AlexaFluor594
MYC	ENSG00000136997	ENST00000377970	MYC_21	ATCCAGACTCTGACCTTTTG	AlexaFluor594
MYC	ENSG00000136997	ENST00000377970	MYC_22	CTGTGGCCTCCAGCAGAAGG	AlexaFluor594
MYC	ENSG00000136997	ENST00000377970	MYC_23	CACCTCTTGAGGACCAGTGG	AlexaFluor594
MYC	ENSG00000136997	ENST00000377970	MYC_24	CTGCGTAGTTGTGCTGATGT	AlexaFluor594
MYC	ENSG00000136997	ENST00000377970	MYC_25	GATAGTCCTTCCGAGTGGAG	AlexaFluor594
MYC	ENSG00000136997	ENST00000377970	MYC_26	TGTCCAACTTGACCCTCTTG	AlexaFluor594
MYC	ENSG00000136997	ENST00000377970	MYC_27	TGATCTGTCTCAGGACTCTG	AlexaFluor594
MYC	ENSG00000136997	ENST00000377970	MYC_28	CTGGTGCATTTTCGGTTGTT	AlexaFluor594
MYC	ENSG00000136997	ENST00000377970	MYC_29	CTCTTGACATTCTCCTCGGT	AlexaFluor594
MYC	ENSG00000136997	ENST00000377970	MYC_30	CTCCAAGACGTTGTGTGTTC	AlexaFluor594
MYC	ENSG00000136997	ENST00000377970	MYC_31	CGTTTTAGCTCGTTCCTCCT	AlexaFluor594
MYC	ENSG00000136997	ENST00000377970	MYC_32	GGTCACGCAGGGCAAAAAAG	AlexaFluor594
MYC	ENSG00000136997	ENST00000377970	MYC_33	TCATTGTTTTCCAACTCCGG	AlexaFluor594
MYC	ENSG00000136997	ENST00000377970	MYC_34	TAAGGATAACTACCTTGGGG	AlexaFluor594
MYC	ENSG00000136997	ENST00000377970	MYC_35	CTTGGACGGACAGGATGTAT	AlexaFluor594
MYC	ENSG00000136997	ENST00000377970	MYC_36	AGAAATGAGCTTTTGCTCCT	AlexaFluor594
MYC	ENSG00000136997	ENST00000377970	MYC_37	GTTTCCGCAACAAGTCCTCT	AlexaFluor594
MYC	ENSG00000136997	ENST00000377970	MYC_38	TTGTGTTTCAACTGTTCTCG	AlexaFluor594
MYC	ENSG00000136997	ENST00000377970	MYC_39	CAAGAGTTCCGTAGCTGTTC	AlexaFluor594
EML4	ENSG00000143924	ENST00000318522	EML4_1	ATACTATCATCGAGACTGCC	AlexaFluor647
EML4	ENSG00000143924	ENST00000318522	EML4_2	ATCAGAAGTACTTGCAGCAG	AlexaFluor647
EML4	ENSG00000143924	ENST00000318522	EML4_3	AAGAGCTGACAGGCGATCTT	AlexaFluor647
EML4	ENSG00000143924	ENST00000318522	EML4_4	TCTTGTTGCTGAACTCGTGA	AlexaFluor647
EML4	ENSG00000143924	ENST00000318522	EML4_5	GCCTTTAGCACAGTGATTTC	AlexaFluor647
EML4	ENSG00000143924	ENST00000318522	EML4_6	CCTCAAAACATCAGCCAAAG	AlexaFluor647
EML4	ENSG00000143924	ENST00000318522	EML4_7	GATCTTCAGAGATTGCAAGA	AlexaFluor647
EML4	ENSG00000143924	ENST00000318522	EML4_8	TGGTTGGCCTTTACTTGAGA	AlexaFluor647
EML4	ENSG00000143924	ENST00000318522	EML4_9	ACATGGGAATAACTGCTCGA	AlexaFluor647
EML4	ENSG00000143924	ENST00000318522	EML4_10	GCACCACTTCCATTGGTTAT	AlexaFluor647
EML4	ENSG00000143924	ENST00000318522	EML4_11	GGTATGACTTGGTTTTCTGT	AlexaFluor647
EML4	ENSG00000143924	ENST00000318522	EML4_12	TTCCTGCAATTGAGACAGCA	AlexaFluor647
EML4	ENSG00000143924	ENST00000318522	EML4_13	GCAGCAGATGAAAGAGTTTC	AlexaFluor647
EML4	ENSG00000143924	ENST00000318522	EML4_14	CTCTGTCCTTGTGGTTTTTC	AlexaFluor647
EML4	ENSG00000143924	ENST00000318522	EML4_15	GCTCGAATTTGTGGACTTTG	AlexaFluor647
EML4	ENSG00000143924	ENST00000318522	EML4_16	TTTGGAGAGGTTGTGAAGAG	AlexaFluor647
EML4	ENSG00000143924	ENST00000318522	EML4_17	CTTTCTGGAGTTTGTCTGTG	AlexaFluor647
EML4	ENSG00000143924	ENST00000318522	EML4_18	TTTGGTGGGAGTAGCATTCT	AlexaFluor647
EML4	ENSG00000143924	ENST00000318522	EML4_19	CTGGTGATGGTCGTTTTATG	AlexaFluor647
EML4	ENSG00000143924	ENST00000318522	EML4_20	GCTATCATCTGAATTTTCCC	AlexaFluor647
EML4	ENSG00000143924	ENST00000318522	EML4_21	GGGTGTTGAAGGTATTTTCG	AlexaFluor647
EML4	ENSG00000143924	ENST00000318522	EML4_22	GCTTGTCTGCAGTTTTGGTA	AlexaFluor647
EML4	ENSG00000143924	ENST00000318522	EML4_23	CCTTCTTGGTTGATGATGAC	AlexaFluor647
EML4	ENSG00000143924	ENST00000318522	EML4_24	CGACCGCGCATAAACATTTT	AlexaFluor647
EML4	ENSG00000143924	ENST00000318522	EML4_25	CCGTTCTGATGTCATCATAG	AlexaFluor647
EML4	ENSG00000143924	ENST00000318522	EML4_26	TTTGAGCTTCTCAGGAGGCA	AlexaFluor647
EML4	ENSG00000143924	ENST00000318522	EML4_27	GATAACCATATGCCCACTCC	AlexaFluor647
EML4	ENSG00000143924	ENST00000318522	EML4_28	TTAGCTCTACAGTCCTTTCC	AlexaFluor647
EML4	ENSG00000143924	ENST00000318522	EML4_29	GTACTACTACTGATGCAATG	AlexaFluor647
EML4	ENSG00000143924	ENST00000318522	EML4_30	GCTGAGTTCTCTCCTCATAA	AlexaFluor647
EML4	ENSG00000143924	ENST00000318522	EML4_31	TGTCAGGATGTATAGCAAGG	AlexaFluor647
EML4	ENSG00000143924	ENST00000318522	EML4_32	CTGTCCAGTTGCAATCCTAA	AlexaFluor647
EML4	ENSG00000143924	ENST00000318522	EML4_33	TTCCATCTTTATCCACGCCA	AlexaFluor647
EML4	ENSG00000143924	ENST00000318522	EML4_34	AGAATCCCACACTCTGACGT	AlexaFluor647
EML4	ENSG00000143924	ENST00000318522	EML4_35	TCTGCAGTGTGGATAGAGTA	AlexaFluor647
EML4	ENSG00000143924	ENST00000318522	EML4_36	CTCAAAAGTGCCAAGTCCAA	AlexaFluor647
EML4	ENSG00000143924	ENST00000318522	EML4_37	AAAATCCAGGCATCCTACTC	AlexaFluor647
EML4	ENSG00000143924	ENST00000318522	EML4_38	GAACACCTGAATCTGCTTTT	AlexaFluor647
EML4	ENSG00000143924	ENST00000318522	EML4_39	CAGTCCCATACAGTAAGCAT	AlexaFluor647
EML4	ENSG00000143924	ENST00000318522	EML4_40	CTGCTCCTTTTGCTTTCTTC	AlexaFluor647
EML4	ENSG00000143924	ENST00000318522	EML4_41	CCACAGCCAAAACAACTTCA	AlexaFluor647
EML4	ENSG00000143924	ENST00000318522	EML4_42	GTATTTGCATCTGTTGGGTG	AlexaFluor647
EML4	ENSG00000143924	ENST00000318522	EML4_43	GGTCCAGAAGAAAATATGAG	AlexaFluor647
EML4	ENSG00000143924	ENST00000318522	EML4_44	TTGTTAGTGAATTGCCGCTC	AlexaFluor647
EML4	ENSG00000143924	ENST00000318522	EML4_45	CACTGCACAAATTTTGGCTT	AlexaFluor647
EML4	ENSG00000143924	ENST00000318522	EML4_46	TCCATTCCCCAAGAATGCTA	AlexaFluor647
EML4	ENSG00000143924	ENST00000318522	EML4_47	CTGAGTCTCCAGTAAGAACA	AlexaFluor647
EML4	ENSG00000143924	ENST00000318522	EML4_48	CTCCATATAAGCATGACTCC	AlexaFluor647
FMR1	ENSG00000102081	ENST00000370475	FMR1_1	TCTGCCTATCAGGCTGCCAG	AlexaFluor647
FMR1	ENSG00000102081	ENST00000370475	FMR1_2	AATCTGACATCATGAAATGG	AlexaFluor647
FMR1	ENSG00000102081	ENST00000370475	FMR1_3	TCATTTGCTCTGGAATACAC	AlexaFluor647
FMR1	ENSG00000102081	ENST00000370475	FMR1_4	TAGCTAACCACCAACAGCAA	AlexaFluor647
FMR1	ENSG00000102081	ENST00000370475	FMR1_5	CACCCTTTATCATCCTCACT	AlexaFluor647
FMR1	ENSG00000102081	ENST00000370475	FMR1_6	TTGGGATTAACAGATCTTAG	AlexaFluor647
FMR1	ENSG00000102081	ENST00000370475	FMR1_7	AGTCTTCTGGCACATCCAGC	AlexaFluor647
FMR1	ENSG00000102081	ENST00000370475	FMR1_8	TTGAGGTGACTTCATTGATG	AlexaFluor647
FMR1	ENSG00000102081	ENST00000370475	FMR1_9	TCAATCAGCATATGTGCTCG	AlexaFluor647
FMR1	ENSG00000102081	ENST00000370475	FMR1_10	GCGCAGACTCCGAAAGTGCA	AlexaFluor647
FMR1	ENSG00000102081	ENST00000370475	FMR1_11	GAACTCTCCAGCTGCTTACT	AlexaFluor647
FMR1	ENSG00000102081	ENST00000370475	FMR1_12	GACCCATCAGATCTTCTCTT	AlexaFluor647
FMR1	ENSG00000102081	ENST00000370475	FMR1_13	GCACCATGAGTACCAATAGC	AlexaFluor647
FMR1	ENSG00000102081	ENST00000370475	FMR1_14	CTTTTTTCACTGCATCCTGA	AlexaFluor647
FMR1	ENSG00000102081	ENST00000370475	FMR1_15	TTGTCCACAATCTCCTGAAT	AlexaFluor647
FMR1	ENSG00000102081	ENST00000370475	FMR1_16	CCTCACCCTCACAACTCCTG	AlexaFluor647
FMR1	ENSG00000102081	ENST00000370475	FMR1_17	GGTGGCATAATTTCCTCTTC	AlexaFluor647
FMR1	ENSG00000102081	ENST00000370475	FMR1_18	ATTATTGGAAGGAAGGGAAT	AlexaFluor647
FMR1	ENSG00000102081	ENST00000370475	FMR1_19	TGTTAGGTTGAGAAAAATGG	AlexaFluor647
FMR1	ENSG00000102081	ENST00000370475	FMR1_20	AACACCCTCTGGACTTTTGT	AlexaFluor647
FMR1	ENSG00000102081	ENST00000370475	FMR1_21	TGCTACAACTGATGAAGCCA	AlexaFluor647
FMR1	ENSG00000102081	ENST00000370475	FMR1_22	GTTCAGGTTTCTGGGATTCC	AlexaFluor647
FMR1	ENSG00000102081	ENST00000370475	FMR1_23	ACCATACCCTGCCAAGCCTT	AlexaFluor647
FMR1	ENSG00000102081	ENST00000370475	FMR1_24	TGTTCCCACAAAAACAAATG	AlexaFluor647
FMR1	ENSG00000102081	ENST00000370475	FMR1_25	TGGCATTAGCGATGCTGTCC	AlexaFluor647
FMR1	ENSG00000102081	ENST00000370475	FMR1_26	GTAATCTCTCCAAACGCAAC	AlexaFluor647
FMR1	ENSG00000102081	ENST00000370475	FMR1_27	TGTCGCAACTGCTCATCAAT	AlexaFluor647
FMR1	ENSG00000102081	ENST00000370475	FMR1_28	TGGTCTAGAACTAGCTCCAA	AlexaFluor647
FMR1	ENSG00000102081	ENST00000370475	FMR1_29	CCTTATCTGTACGATTTGGT	AlexaFluor647
FMR1	ENSG00000102081	ENST00000370475	FMR1_30	TCATCAGTCACATAGCTTTT	AlexaFluor647
FMR1	ENSG00000102081	ENST00000370475	FMR1_31	ACCTCGACCCATTCCTTGAC	AlexaFluor647
FMR1	ENSG00000102081	ENST00000370475	FMR1_32	TTCAGAAGCATTTGATGCTT	AlexaFluor647
FMR1	ENSG00000102081	ENST00000370475	FMR1_33	CGTCTCTGTGGTCAGATTCT	AlexaFluor647
FMR1	ENSG00000102081	ENST00000370475	FMR1_34	GCTAATGACCAATCACTGAG	AlexaFluor647
FMR1	ENSG00000102081	ENST00000370475	FMR1_35	CGGGAGTGATCGTCGTTTCC	AlexaFluor647
FMR1	ENSG00000102081	ENST00000370475	FMR1_36	ATTACGTGGACGATTATCTG	AlexaFluor647
FMR1	ENSG00000102081	ENST00000370475	FMR1_37	TTCTTCCTTTAGCCTCTCTT	AlexaFluor647
FMR1	ENSG00000102081	ENST00000370475	FMR1_38	ATCTGAAGGGATCCATCTGT	AlexaFluor647
FMR1	ENSG00000102081	ENST00000370475	FMR1_39	TTCATTATTGCAGTCAACTC	AlexaFluor647
MKI67	ENSG00000148773	ENST00000368654	MKI67_1	TTTTGACACAACAGGAAGCT	AlexaFluor594
MKI67	ENSG00000148773	ENST00000368654	MKI67_2	AATATTGCCTCCTGCTCATG	AlexaFluor594
MKI67	ENSG00000148773	ENST00000368654	MKI67_3	GGCTCATCAATAACAGACCC	AlexaFluor594
MKI67	ENSG00000148773	ENST00000368654	MKI67_4	CATCTCCATGTTTTAGCCGT	AlexaFluor594
MKI67	ENSG00000148773	ENST00000368654	MKI67_5	TAGATCTTGAGACACGACGT	AlexaFluor594
MKI67	ENSG00000148773	ENST00000368654	MKI67_6	CTTGAGCTTTCTCATCAGGG	AlexaFluor594
MKI67	ENSG00000148773	ENST00000368654	MKI67_7	TGTACCTGAGGATTTCCTGA	AlexaFluor594
MKI67	ENSG00000148773	ENST00000368654	MKI67_8	TGTCTTTTGAGTCATCTGCG	AlexaFluor594
MKI67	ENSG00000148773	ENST00000368654	MKI67_9	TTAGTTGTTCCCTGAGCAAC	AlexaFluor594
MKI67	ENSG00000148773	ENST00000368654	MKI67_10	ATTTCTGCCATTACGTCCAG	AlexaFluor594
MKI67	ENSG00000148773	ENST00000368654	MKI67_11	AAATCCCCAGAAATGGGATC	AlexaFluor594
MKI67	ENSG00000148773	ENST00000368654	MKI67_12	CGGCTCACTAATTTAACGCT	AlexaFluor594
MKI67	ENSG00000148773	ENST00000368654	MKI67_13	GCTTCCAAAAGGGAGATTCA	AlexaFluor594
MKI67	ENSG00000148773	ENST00000368654	MKI67_14	CCACCAGATTTTGGTCTTGA	AlexaFluor594
MKI67	ENSG00000148773	ENST00000368654	MKI67_15	CAAGCTCTTGTTCAGGTGAA	AlexaFluor594
MKI67	ENSG00000148773	ENST00000368654	MKI67_16	CTAGTTGAAAGCTTCCTGGG	AlexaFluor594
MKI67	ENSG00000148773	ENST00000368654	MKI67_17	TCAACTTTAGCTGGTGTTCG	AlexaFluor594
MKI67	ENSG00000148773	ENST00000368654	MKI67_18	AGATTTTCTGGCTTAGTGGC	AlexaFluor594
MKI67	ENSG00000148773	ENST00000368654	MKI67_19	ATTTCAGTTTCCGTAGGCAG	AlexaFluor594
MKI67	ENSG00000148773	ENST00000368654	MKI67_20	CTTGCTGAGGGAATCCTTTT	AlexaFluor594
MKI67	ENSG00000148773	ENST00000368654	MKI67_21	CCACATGGATTTCTGAACCT	AlexaFluor594
MKI67	ENSG00000148773	ENST00000368654	MKI67_22	TTTCCTAGGACTAGGAGCTG	AlexaFluor594
MKI67	ENSG00000148773	ENST00000368654	MKI67_23	CCTCTCTTAGGAACCTCTGT	AlexaFluor594
MKI67	ENSG00000148773	ENST00000368654	MKI67_24	GACACTCTCTTTGAAGGCAG	AlexaFluor594
MKI67	ENSG00000148773	ENST00000368654	MKI67_25	GCCCATGATTTTGCAACAAT	AlexaFluor594
MKI67	ENSG00000148773	ENST00000368654	MKI67_26	GACCTTTGAGGACCATGTTT	AlexaFluor594
MKI67	ENSG00000148773	ENST00000368654	MKI67_27	AGGTCTTCTTTGCCTTTTGT	AlexaFluor594
MKI67	ENSG00000148773	ENST00000368654	MKI67_28	TGAAGTTGTTGAGCACTCTG	AlexaFluor594
MKI67	ENSG00000148773	ENST00000368654	MKI67_29	TGGGGTCTTGAACATTTCAG	AlexaFluor594
MKI67	ENSG00000148773	ENST00000368654	MKI67_30	TGTGCACTGAAGAACACATT	AlexaFluor594
MKI67	ENSG00000148773	ENST00000368654	MKI67_31	TGAAGGCTCTGTCTCAGTAT	AlexaFluor594
MKI67	ENSG00000148773	ENST00000368654	MKI67_32	CTGTTTGCAGTGGATACTGT	AlexaFluor594
MKI67	ENSG00000148773	ENST00000368654	MKI67_33	TCCACAGGTAGCTTCTGTAT	AlexaFluor594
MKI67	ENSG00000148773	ENST00000368654	MKI67_34	AGACATTGGTGCACATTTCT	AlexaFluor594
MKI67	ENSG00000148773	ENST00000368654	MKI67_35	GTATCAGGCAAGCTCTTGAG	AlexaFluor594
MKI67	ENSG00000148773	ENST00000368654	MKI67_36	TTCTGGTTGTAATGACTGGC	AlexaFluor594
MKI67	ENSG00000148773	ENST00000368654	MKI67_37	GTGTCTGGAAGAGCTCTTTG	AlexaFluor594
MKI67	ENSG00000148773	ENST00000368654	MKI67_38	GTTGGAGTGTCCACTGATTC	AlexaFluor594
MKI67	ENSG00000148773	ENST00000368654	MKI67_39	TGAGACTTCTCTTAGGCCAT	AlexaFluor594
MKI67	ENSG00000148773	ENST00000368654	MKI67_40	CCTGCTGATGGTGTTAGTTT	AlexaFluor594
MKI67	ENSG00000148773	ENST00000368654	MKI67_41	ACTGGAGTTCCCATAAATGC	AlexaFluor594
MKI67	ENSG00000148773	ENST00000368654	MKI67_42	TCCTTAGGAGTCTGTAGCTG	AlexaFluor594
MKI67	ENSG00000148773	ENST00000368654	MKI67_43	CCTGCTGATGGCATTAGATT	AlexaFluor594
MKI67	ENSG00000148773	ENST00000368654	MKI67_44	CTACTGATGGTTTAGGCGTG	AlexaFluor594
MKI67	ENSG00000148773	ENST00000368654	MKI67_45	TAAGTTCTCTGTCAGGTCCA	AlexaFluor594
MKI67	ENSG00000148773	ENST00000368654	MKI67_46	TTCGCAGGGCATTTTAGTAG	AlexaFluor594
MKI67	ENSG00000148773	ENST00000368654	MKI67_47	TTTCTCCAAAGGTGTCTTGG	AlexaFluor594
MKI67	ENSG00000148773	ENST00000368654	MKI67_48	GTCTGTGTGAGCTTCTTCAG	AlexaFluor594
MKI67	ENSG00000148773	ENST00000368654	MKI67_49	TCCAGTTTCTGTTTTGCAGT	AlexaFluor594
MKI67	ENSG00000148773	ENST00000368654	MKI67_50	CTTAGTTTTTGGGTGCCTCT	AlexaFluor594
MKI67	ENSG00000148773	ENST00000368654	MKI67_51	GTTGTGATCTGCAGGCTATT	AlexaFluor594
MKI67	ENSG00000148773	ENST00000368654	MKI67_52	TGAGACTTCTCTTGGACTGT	AlexaFluor594
MKI67	ENSG00000148773	ENST00000368654	MKI67_53	CCTGAGTGCGAAGAATTCTT	AlexaFluor594
MKI67	ENSG00000148773	ENST00000368654	MKI67_54	ACTGGAGTTCCCATAAATGC	AlexaFluor594
MKI67	ENSG00000148773	ENST00000368654	MKI67_55	TAAGTTCTCTGTCAGGTCCA	AlexaFluor594
MKI67	ENSG00000148773	ENST00000368654	MKI67_56	GAGTTTGTAGCCGTCTCTTG	AlexaFluor594
MKI67	ENSG00000148773	ENST00000368654	MKI67_57	GTGAAGATTTGCAGGCTACT	AlexaFluor594
MKI67	ENSG00000148773	ENST00000368654	MKI67_58	GTTAGACTTGCTGCTGAGTC	AlexaFluor594
MKI67	ENSG00000148773	ENST00000368654	MKI67_59	TGATGGCGTTTGTTTCCTAA	AlexaFluor594
MKI67	ENSG00000148773	ENST00000368654	MKI67_60	TACGAGTTTGTAGCCGTCTA	AlexaFluor594
MKI67	ENSG00000148773	ENST00000368654	MKI67_61	CTGAAGCCAGTCAGTTCTTC	AlexaFluor594
MKI67	ENSG00000148773	ENST00000368654	MKI67_62	GCTTTCTTGAGGCTTCTCTT	AlexaFluor594
MKI67	ENSG00000148773	ENST00000368654	MKI67_63	CCTGCTGATGGTGTTAGTTT	AlexaFluor594
MKI67	ENSG00000148773	ENST00000368654	MKI67_64	TCTTGCTGCCAGGTAAATTT	AlexaFluor594
MKI67	ENSG00000148773	ENST00000368654	MKI67_65	TTCTTTAGGAGTTTGTGGCC	AlexaFluor594
MKI67	ENSG00000148773	ENST00000368654	MKI67_66	GTGTCTGGAAGAGCTCTTTG	AlexaFluor594
MKI67	ENSG00000148773	ENST00000368654	MKI67_67	TCCCCAAGGATATCTTGAGT	AlexaFluor594
MKI67	ENSG00000148773	ENST00000368654	MKI67_68	ACTGGTAGGACCTCTTCTTT	AlexaFluor594
MKI67	ENSG00000148773	ENST00000368654	MKI67_69	TGCAGATTCCTTAAACGCTT	AlexaFluor594
MKI67	ENSG00000148773	ENST00000368654	MKI67_70	ATCCCAGTTCCATAGTTTGC	AlexaFluor594
MKI67	ENSG00000148773	ENST00000368654	MKI67_71	GTGTCTGGAAGAGCTCTTTG	AlexaFluor594
MKI67	ENSG00000148773	ENST00000368654	MKI67_72	TTGTTGATTCCTCAGTGTGG	AlexaFluor594
MKI67	ENSG00000148773	ENST00000368654	MKI67_73	GGAGTGTCCATTGATTCTGG	AlexaFluor594
MKI67	ENSG00000148773	ENST00000368654	MKI67_74	CCTGGTACTTTGTCTGTGTG	AlexaFluor594
MKI67	ENSG00000148773	ENST00000368654	MKI67_75	CACGTTGATGCCTTTATCCT	AlexaFluor594
MKI67	ENSG00000148773	ENST00000368654	MKI67_76	TCCAGTTTCTGTTTTGCAGT	AlexaFluor594
MKI67	ENSG00000148773	ENST00000368654	MKI67_77	TTGCTACCAGTTACACTTGC	AlexaFluor594
MKI67	ENSG00000148773	ENST00000368654	MKI67_78	GGCTTTTCCCTTAGGAGTTC	AlexaFluor594
MKI67	ENSG00000148773	ENST00000368654	MKI67_79	TGTCAGTGCATATTGGTGTC	AlexaFluor594
MKI67	ENSG00000148773	ENST00000368654	MKI67_80	AGATCTGCAGGCTATTTTGG	AlexaFluor594
MKI67	ENSG00000148773	ENST00000368654	MKI67_81	TGAGACTTCTCTTGGACTGT	AlexaFluor594
MKI67	ENSG00000148773	ENST00000368654	MKI67_82	TCCTGAGTGCTAAGGATTCT	AlexaFluor594
MKI67	ENSG00000148773	ENST00000368654	MKI67_83	TAGCTTTCCCTACTGATGGT	AlexaFluor594
MKI67	ENSG00000148773	ENST00000368654	MKI67_84	ACTGGAGTTCCCATAAATGC	AlexaFluor594
MKI67	ENSG00000148773	ENST00000368654	MKI67_85	TCTTTTGCTGCCAGGTAAAT	AlexaFluor594
MKI67	ENSG00000148773	ENST00000368654	MKI67_86	TTTCCTTAGGAGTTTGTGGC	AlexaFluor594
MKI67	ENSG00000148773	ENST00000368654	MKI67_87	GTGTCTGGAAGAGCTCTTTG	AlexaFluor594
MKI67	ENSG00000148773	ENST00000368654	MKI67_88	TGGAGTTTCCACAAATGTGT	AlexaFluor594
MKI67	ENSG00000148773	ENST00000368654	MKI67_89	TCTTGCTGCCAGGTAAATTT	AlexaFluor594
MKI67	ENSG00000148773	ENST00000368654	MKI67_90	GGAAGAGTTCTTTGAAGCCA	AlexaFluor594
MKI67	ENSG00000148773	ENST00000368654	MKI67_91	CTGGCTGTGGAGATTTACAG	AlexaFluor594
MKI67	ENSG00000148773	ENST00000368654	MKI67_92	CTTGGAGCTTCTTGAGGTTT	AlexaFluor594
MKI67	ENSG00000148773	ENST00000368654	MKI67_93	TCCTTAAACGCTTTGATGCT	AlexaFluor594
MKI67	ENSG00000148773	ENST00000368654	MKI67_94	CCTGCTACCAGTTACACTTG	AlexaFluor594
MKI67	ENSG00000148773	ENST00000368654	MKI67_95	AGCTCTTTGAAGTCAACCAG	AlexaFluor594
MKI67	ENSG00000148773	ENST00000368654	MKI67_96	GCAGTGTCTGTTAGTTCTGG	AlexaFluor594
WNK1	ENSG00000060237	ENST00000315939	WNK1_1	AGTGCTGCTCTGCTTCTCTG	Cy5
WNK1	ENSG00000060237	ENST00000315939	WNK1_2	TCGGAGCTGGAGCCATTCTT	Cy5
WNK1	ENSG00000060237	ENST00000315939	WNK1_3	TGTCCTTGTCCATAGTGTGG	Cy5
WNK1	ENSG00000060237	ENST00000315939	WNK1_4	TGCTCAGTGGTGGTAGTGGT	Cy5
WNK1	ENSG00000060237	ENST00000315939	WNK1_5	TTGGAGTCACAGATGACGCT	Cy5
WNK1	ENSG00000060237	ENST00000315939	WNK1_6	TTTGCTGGTACTGCTGGGGA	Cy5
WNK1	ENSG00000060237	ENST00000315939	WNK1_7	TTCGATATCATCCTGCTGCT	Cy5
WNK1	ENSG00000060237	ENST00000315939	WNK1_8	TTAGACATTCCCACGGCCTT	Cy5
WNK1	ENSG00000060237	ENST00000315939	WNK1_9	AAACTTGAGAAAGCGGCCAT	Cy5
WNK1	ENSG00000060237	ENST00000315939	WNK1_10	AAAGGAGCCTCTGCCGATTT	Cy5
WNK1	ENSG00000060237	ENST00000315939	WNK1_11	AGTGTCCAGACCTTTGTAGA	Cy5
WNK1	ENSG00000060237	ENST00000315939	WNK1_12	TTTCGATCCTGCAGTTCACA	Cy5
WNK1	ENSG00000060237	ENST00000315939	WNK1_13	CTGCCTCTCAGACTTTGTTA	Cy5
WNK1	ENSG00000060237	ENST00000315939	WNK1_14	GGGATGCTGAAGACCTTTTA	Cy5
WNK1	ENSG00000060237	ENST00000315939	WNK1_15	GTGGATTCCCAGGAATCATA	Cy5
WNK1	ENSG00000060237	ENST00000315939	WNK1_16	CAGTCACCAAAACAATGCAC	Cy5
WNK1	ENSG00000060237	ENST00000315939	WNK1_17	AGTGTTCCAGACGTCATAAG	Cy5
WNK1	ENSG00000060237	ENST00000315939	WNK1_18	CCAGCTTCTTAGAACTTTGA	Cy5
WNK1	ENSG00000060237	ENST00000315939	WNK1_19	AGACCTTTAAGGATCTGACG	Cy5
WNK1	ENSG00000060237	ENST00000315939	WNK1_20	GTGGAGTTCGAGTATGAAGA	Cy5
WNK1	ENSG00000060237	ENST00000315939	WNK1_21	CACATTTAAGATCGCGGTGA	Cy5
WNK1	ENSG00000060237	ENST00000315939	WNK1_22	GGGCCGGTGATAAAGATGTT	Cy5
WNK1	ENSG00000060237	ENST00000315939	WNK1_23	AGGTCTCCAATCTTGACTGA	Cy5
WNK1	ENSG00000060237	ENST00000315939	WNK1_24	TTGGCAAAAGAAGCCCGCTT	Cy5
WNK1	ENSG00000060237	ENST00000315939	WNK1_25	ATGAACTCTGGGGTACCTAT	Cy5
WNK1	ENSG00000060237	ENST00000315939	WNK1_26	TTCTCCTCATACATCTCAGG	Cy5
WNK1	ENSG00000060237	ENST00000315939	WNK1_27	GCATAAACGTCAACGGATTC	Cy5
WNK1	ENSG00000060237	ENST00000315939	WNK1_28	ATGTAGCCATCTCAAGCATG	Cy5
WNK1	ENSG00000060237	ENST00000315939	WNK1_29	CACTCCGAGTAAGGATATTC	Cy5
WNK1	ENSG00000060237	ENST00000315939	WNK1_30	GGTAGATCTGTGCAGCATTT	Cy5
