# Supplementary material for: Massive and parallel expression profiling using microarrayed single-cell sequencing
Source: Nat Commun. 2016 Oct 14;7:13182. doi: 10.1038/ncomms13182 (PMC5067491; doi:10.1038/ncomms13182)
Supplement: Supplementary Data 7 — List of background genes found in the MCF-7 and 3T3 datasets [file ncomms13182-s8.xlsx]

## Sheet: Sheet1
Supplementary Data 7. List of background genes found in the MCF-7 and 3T3 datasets
BCYRN1
RN7SL1
RN7SL2
EEF1A1
RPS2
FTH1
ACTB
TPT1
PTMA
RPS23
TFF1
RN7SK
PABPC1
RPL31
GAPDH
